# Supplementary material for: Neuroinvasive Listeria monocytogenes Infection Triggers IFN-Activation of Microglia and Upregulates Microglial miR-155
Source: Front Immunol. 2018 Nov 27;9:2751. doi: 10.3389/fimmu.2018.02751 (PMC6277692; doi:10.3389/fimmu.2018.02751)
Supplement: Supplementary file 3 [file Table_3.XLSX]

## Sheet: CD45highCD11bpos
Gene Name	Accession #	Probe Name	C57BL/6_1	C57BL/6_2	C57BL/6_32	miR-155ko_1	miR-155ko_2	miR-155ko_3	miR-155ko_4
Ager	NM_007425.2		50.32	33.52	40.5	109.74	114.99	50.26	31.32
Alox12	NM_007440.4		5.12	6.56	3.21	7.2	10	4.79	4.7
Alox15	NM_009660.3		17.91	16.76	75.22	129.53	63.33	113.69	174.6
Alox5	NM_009662.2		90.41	76.52	171.66	66.56	199.99	252.51	224.71
Areg	NM_009704.3		17.06	20.4	18.64	10.79	30	14.36	18.01
Arg1	NM_007482.3		35.82	19.68	14.79	19.79	8.33	14.36	12.53
Atf2	NM_001025093.1		685.77	728.75	862.15	955.29	808.28	804.19	834.65
Bcl2l1	NM_009743.4		435.85	408.1	500.83	358.01	399.97	522.96	447.08
Bcl6	NM_009744.3		123.68	167.61	196.09	124.13	156.66	156.77	187.91
Birc2	NM_007465.2		685.77	612.15	539.41	825.76	639.96	531.34	570.79
C1qa	NM_007572.2		3430.54	3160.57	12817.2	2748.92	4068.07	14449.1	12876.8
C1qb	NM_009777.2		3855.3	4005.92	15293.1	1739.66	3238.13	17326	15940.6
C1ra	NM_023143.3		12.79	11.66	14.79	17.99	15	16.75	18.79
C1s	NM_144938.2		7.68	7.29	11.57	30.58	15	11.97	24.27
C2	NM_013484.2		11.94	16.03	31.5	26.99	25	61.03	49.33
C3	NM_009778.2		771.06	1002.03	1074.32	1187.36	1776.55	1305.61	1280.95
C3ar1	NM_009779.2		962.97	781.22	1787.96	2022.11	1761.55	2235.45	1989.54
C4a	NM_011413.2		263.56	284.21	642.28	253.66	379.98	487.06	458.04
C6	NM_016704.2		8.53	8.74	11.57	14.39	8.33	32.31	14.88
C7	XM_356827.6		12.79	12.39	6.43	12.59	10	9.57	15.66
C8a	NM_146148.1		10.24	3.64	5.79	5.4	6.67	10.77	10.18
C8b	NM_133882.2		11.94	12.39	13.5	14.39	16.67	10.77	11.74
C9	NM_013485.1		8.53	14.57	9	21.59	15	14.36	15.66
Ccl11	NM_011330.3		5.97	4.37	4.5	5.4	5	11.97	7.83
Ccl17	NM_011332.2		46.91	48.83	113.15	160.11	93.33	100.52	145.63
Ccl19	NM_011888.2		10.24	10.2	19.29	30.58	26.66	31.11	29.75
Ccl2	NM_011333.3		817.12	959.76	2446.3	440.76	843.28	1990.13	1688.1
Ccl20	NM_016960.1		10.24	5.83	7.72	14.39	8.33	8.38	6.26
Ccl21a	NM_011124.4		17.91	13.12	17.36	37.78	25	37.1	25.84
Ccl22	NM_009137.2		150.12	179.27	347.18	343.61	274.98	807.78	593.5
Ccl24	NM_019577.4		9.38	9.47	23.15	17.99	28.33	33.51	32.88
Ccl3	NM_011337.1		3937.19	4418.39	7085.6	2903.64	3903.08	7566.8	7602.7
Ccl4	NM_013652.1		1887.56	2363.32	2844.91	908.51	1399.91	2140.91	2175.89
Ccl5	NM_013653.1		35709.3	50502.8	65647.7	21833	24803.4	33754.4	47774.8
Ccl7	NM_013654.2		45.21	54.66	125.37	122.33	84.99	110.1	107.27
Ccl8	NM_021443.2		17.91	20.4	52.72	43.18	55	250.11	117.45
Ccr1	NM_009912.4		373.59	355.63	714.28	300.44	603.29	735.98	711.73
Ccr2	NM_009915.2		6240.98	7953.54	8872.27	9311.78	5646.31	7711.6	8351.22
Ccr3	NM_009914.4		17.91	24.78	48.86	75.56	43.33	77.79	93.96
Ccr4	NM_009916.2		13.65	6.56	7.72	16.19	10	16.75	10.18
Ccr7	NM_007719.2		166.32	166.88	203.81	372.4	281.65	607.93	439.25
Cd163	NM_053094.2		12.79	16.03	39.22	64.77	61.66	69.41	100.22
Cd4	NM_013488.2		708.8	598.3	558.05	1167.57	699.96	627.08	800.98
Cd40	NM_011611.2		74.21	137	192.88	142.12	73.33	221.39	183.22
Cd40lg	NM_011616.2		609	541.46	538.77	897.72	613.29	786.24	905.12
Cd55	NM_010016.2		141.59	148.66	171.66	91.75	119.99	227.37	239.59
Cd86	NM_019388.3		834.18	725.83	1121.25	1403.24	1189.92	1288.86	1160.37
Cdc42	NM_009861.1		12824.9	16025.1	18980.2	9308.19	9149.42	15252.1	17162.8
Cebpb	NM_009883.3		2230.45	2608.91	3939.16	2293.76	3941.41	3389.08	3423.95
Cfb	NM_008198.2		358.24	1034.82	651.92	210.49	201.65	719.22	584.1
Cfd	NM_013459.1		10.24	8.02	3.86	14.39	18.33	11.97	10.96
Cfl1	NM_007687.5		16738.2	17599.2	16825.2	12235.2	10247.7	13236.8	16020.5
Chi3l3	NM_009892.1		3549.1	2603.08	4054.89	523.52	3488.11	7364.55	8478.85
Creb1	NM_133828.2		35.82	38.62	61.72	34.18	28.33	43.08	47.76
Crp	NM_007768.4		3.41	7.29	6.43	17.99	13.33	2.39	10.18
Csf1	NM_001113530.1		293.41	236.11	535.55	273.45	303.31	593.57	447.08
Csf2	NM_009969.4		29	21.13	21.86	28.78	43.33	26.33	25.84
Csf3	NM_009971.1		7.68	10.93	7.07	25.19	15	16.75	13.31
Cxcl1	NM_008176.1		25.59	24.78	28.93	32.38	31.66	35.9	40.71
Cxcl10	NM_021274.1		945.91	984.54	1488.36	1511.19	876.61	1177.56	930.18
Cxcl2	NM_009140.2		1032.06	1000.57	2155.06	561.3	2186.53	1499.48	1665.39
Cxcl3	NM_203320.2		25.59	24.78	66.86	28.78	41.66	57.44	36.8
Cxcl5	NM_009141.2		13.65	14.57	7.07	17.99	15	7.18	5.48
Cxcl9	NM_008599.2		709.65	711.26	1828.46	1521.98	899.94	1681.38	1318.53
Cxcr1	NM_178241.4		6.82	12.39	12.86	19.79	16.67	22.74	15.66
Cxcr2	NM_009909.3		281.47	241.94	818.43	86.35	331.65	751.53	831.52
Cxcr4	NM_009911.3		1678.59	1798.55	2046.41	1011.06	1479.91	2709.35	2789.74
Cysltr1	NM_021476.4		140.74	190.2	504.05	226.68	263.32	642.63	566.09
Cysltr2	NM_001162412.1		312.18	276.92	182.59	145.72	158.32	95.74	144.07
Daxx	NM_007829.3		377.85	363.64	360.68	539.71	441.64	354.23	361.73
Ddit3	NM_007837.3		387.24	459.84	482.83	313.03	301.65	499.03	463.52
Defa-rs1	NM_007844.2		5.97	8.02	8.36	28.78	10	13.16	9.4
Elk1	NM_007922.4		23.03	29.15	23.15	26.99	28.33	20.34	25.06
Fasl	NM_010177.3		848.68	1045.75	792.08	582.89	496.63	404.49	601.33
Flt1	NM_010228.3		69.09	57.57	68.79	77.36	108.33	81.38	50.89
Fos	NM_010234.2		11045.6	10529.6	26067.8	20156.3	23108.5	31759.5	25891.5
Fxyd2	NM_052823.2		6.82	5.83	11.57	21.59	18.33	15.56	10.96
Gnaq	NM_008139.5		149.27	198.95	465.47	102.54	133.32	556.47	528.51
Gnas	NM_010309.3		2280.77	2189.15	2160.21	4314.08	2573.17	2115.78	2384.94
Gnb1	NM_008142.3		2835.18	3304.86	3197.88	2189.42	2298.19	2802.69	3184.36
Gngt1	NM_010314.2		11.09	10.93	10.29	30.58	21.67	14.36	17.23
Gpr44	NM_009962.2		16.21	17.49	10.29	26.99	20	14.36	14.88
Grb2	NM_008163.3		1420.15	1431.26	1934.54	1311.49	1451.57	1908.75	2025.56
H2-Ea-ps	NM_010381.2		17.06	24.05	24.43	46.77	10	34.7	20.36
H2-Eb1	NM_010382.2		3949.98	4984.62	6980.16	15608.4	8622.78	10995.4	7794.53
Hc	NM_010406.1		4.26	8.74	3.21	5.4	1.67	7.18	7.05
Hdac4	NM_207225.1		174.85	140.65	129.87	134.93	178.32	106.51	105.7
Hif1a	NM_010431.2		3398.98	3688.18	4015.02	1978.93	2188.19	3427.38	3455.27
Hmgb1	NM_010439.3		738.65	932.8	1006.81	343.61	393.31	944.2	1031.96
Hmgb2	NM_008252.3		160.35	142.83	208.95	122.33	179.99	210.62	214.54
Hmgn1	NM_008251.3		340.32	377.49	594.7	401.18	349.98	680.93	631.86
Hras1	NM_008284.2		29	51.74	57.86	32.38	35	45.47	40.71
Hsh2d	NM_197944.1		170.59	180.73	151.09	201.49	179.99	144.8	158.94
Hspb1	NM_013560.2		51.18	71.42	543.27	50.37	40	378.16	208.27
Hspb2	NM_024441.3		6.82	3.64	9	10.79	11.67	9.57	10.18
Ifi27l2a	NM_029803.1		3165.27	6212.56	6733.28	2315.35	4099.74	6788.94	7782.78
Ifi44	NM_133871.2		92.12	202.59	252.02	91.75	79.99	234.56	226.28
Ifit1	NM_008331.2		226.03	465.67	561.27	106.14	126.66	402.09	497.97
Ifit2	NM_008332.2		865.74	1223.56	1576.44	787.98	779.95	1227.82	1418.75
Ifit3	NM_010501.1		1521.65	2020.81	2187.85	3815.74	2029.87	1755.57	2096.81
Ifna1	NM_010502.2		16.21	16.76	28.93	50.37	15	38.29	27.4
Ifnb1	NM_010510.1		20.47	22.59	31.5	44.98	43.33	37.1	32.88
Ifng	NM_008337.1		630.32	765.18	734.86	273.45	336.65	365	442.38
Iigp1	NM_021792.3		442.68	474.41	777.93	422.77	384.98	612.72	584.1
Il10	NM_010548.1		11.94	40.81	13.5	14.39	31.66	22.74	25.06
Il10rb	NM_008349.5		957.85	1285.51	2158.92	825.76	891.61	1895.59	2056.88
Il11	NM_008350.2		11.94	13.12	9	30.58	25	10.77	21.92
Il12a	NM_008351.1		11.94	13.12	12.86	28.78	23.33	11.97	20.36
Il12b	NM_008352.1		53.74	54.66	51.43	66.56	30	118.47	78.3
Il13	NM_008355.2		17.91	10.2	8.36	19.79	28.33	13.16	16.44
Il15	NM_008357.1		73.35	66.32	114.44	59.37	88.33	168.74	165.21
Il17a	NM_010552.3		11.94	9.47	11.57	9	8.33	8.38	6.26
Il18	NM_008360.1		95.53	149.39	312.46	73.76	116.66	280.03	256.82
Il18rap	NM_010553.2		1102	951.74	776.65	1412.24	1236.59	525.36	639.69
Il1a	NM_010554.4		634.59	611.42	1111.61	778.98	816.61	1167.99	865.19
Il1b	NM_008361.3		3770.01	4013.93	6655.49	3400.17	4974.68	4993.87	4912.39
Il1r1	NM_001123382.1		17.91	21.86	15.43	16.19	16.67	35.9	26.62
Il1rap	NM_008364.2		130.5	148.66	216.66	55.77	81.66	192.67	223.15
Il1rn	NM_031167.4		31.56	32.06	58.51	75.56	61.66	46.67	52.46
Il2	NM_008366.3		21.32	13.12	13.5	32.38	33.33	34.7	47.76
Il21	NM_021782.2		32.41	24.78	19.29	32.38	15	16.75	25.84
Il22	NM_016971.1		8.53	14.57	9.64	14.39	23.33	10.77	17.23
Il22ra2	NM_178258.5		4.26	2.19	4.5	9	3.33	5.98	7.83
Il23a	NM_031252.1		8.53	8.02	9.64	10.79	10	9.57	10.18
Il23r	NM_144548.1		13.65	18.22	5.14	9	13.33	11.97	8.61
Il3	NM_010556.4		1.71	8.74	9.64	7.2	18.33	14.36	11.74
Il4	NM_021283.1		5.97	4.37	5.79	17.99	10	10.77	13.31
Il5	NM_010558.1		6.82	8.74	15.43	7.2	13.33	11.97	14.09
Il6	NM_031168.1		28.15	35.71	40.5	37.78	43.33	59.84	54.81
Il6ra	NM_010559.2		614.97	494.82	1254.33	1444.62	1351.58	1582.05	1322.45
Il7	NM_008371.2		4.26	8.74	7.72	9	11.67	9.57	10.96
Il9	NM_008373.1		9.38	4.37	9.64	17.99	13.33	20.34	10.96
Irf1	NM_008390.1		4373.89	4117.42	4639.94	3594.46	3679.76	3286.17	3238.39
Irf3	NM_016849.3		27.29	22.59	23.79	35.98	38.33	33.51	28.19
Irf5	NM_012057.3		964.68	950.29	1745.52	1029.05	1223.26	1796.26	1606.67
Irf7	NM_016850.2		548.44	929.88	1089.75	280.65	438.31	843.68	1032.75
Itgb2	NM_008404.4		7750.69	7325.36	7925.25	8966.37	9954.36	5777.72	6434.5
Jun	NM_010591.2		3399.83	3420.01	11587.3	2043.7	3638.1	14798.5	11699.2
Keap1	NM_016679.4		214.94	263.08	234.02	143.92	178.32	214.21	267.78
Kng1	NM_023125.3		5.97	12.39	11.57	21.59	6.67	10.77	12.53
Limk1	NM_010717.2		247.35	222.27	239.81	397.59	376.64	254.9	295.96
Lta	NM_010735.1		92.12	95.47	84.22	75.56	53.33	80.18	75.95
Ltb	NM_008518.2		2254.33	3394.5	3125.23	1577.75	1559.9	2072.7	3009.76
Ltb4r1	NM_008519.2		131.35	119.51	207.02	62.97	241.65	230.97	257.6
Ltb4r2	NM_020490.2		16.21	15.3	14.14	32.38	20	25.13	12.53
Ly96	NM_016923.1		90.41	133.36	363.25	70.16	118.33	399.7	414.19
Maff	NM_010755.3		229.44	131.17	81.01	460.55	296.65	169.93	102.57
Mafg	XM_001002362.1		198.74	123.89	162.66	509.13	373.31	185.49	173.04
Mafk	NM_010757.2		214.09	214.25	187.09	151.12	179.99	241.74	233.33
Map2k1	NM_008927.3		1067.88	1399.19	1906.25	987.67	1124.93	1748.39	1826.68
Map2k4	NM_009157.4		382.97	451.09	530.41	156.52	208.32	522.96	566.09
Map2k6	NM_011943.2		104.06	118.79	153.66	179.9	139.99	165.15	165.99
Map3k1	NM_011945.2		841	731.66	631.99	1257.52	1091.6	780.25	787.67
Map3k5	NM_008580.4		541.62	547.29	719.43	667.44	894.94	729.99	833.09
Map3k7	NM_172688.2		753.15	782.67	945.73	710.62	603.29	802.99	953.66
Map3k9	NM_177395.4		9.38	9.47	11.57	34.18	21.67	16.75	16.44
Mapk1	NM_001038663.1		635.44	552.39	492.48	509.13	509.97	488.26	493.27
Mapk14	NM_011951.2		933.12	1053.04	1270.41	877.93	1048.27	1448.02	1414.84
Mapk3	NM_011952.2		1060.21	922.59	1103.89	1135.19	1546.57	1319.97	1257.46
Mapk8	NM_016700.3		356.53	352.71	403.75	336.42	326.65	384.14	422.81
Mapkapk2	NM_008551.1		864.03	1112.07	1004.24	442.56	616.63	953.78	1000.64
Mapkapk5	XM_990515.1		16.21	17.49	16.72	34.18	40	29.92	25.06
Masp1	NM_008555.2		3.41	5.1	5.79	16.19	5	15.56	10.18
Masp2	NM_010767.3		11.94	10.2	11.57	17.99	8.33	19.15	12.53
Max	NM_008558.1		345.44	295.14	322.74	514.52	488.3	347.05	364.08
Mbl2	NM_010776.1		5.12	9.47	11.57	19.79	8.33	10.77	10.96
Mef2a	XM_976032.1		449.5	518.87	800.43	80.96	188.32	922.66	773.58
Mef2b	NM_001045484.1		17.06	23.32	25.07	19.79	16.67	19.15	21.14
Mef2c_Mm	NM_025282.2		308.77	381.86	1280.05	291.44	498.3	1528.2	1332.63
Mef2d	NM_133665.3		382.97	326.48	272.6	273.45	371.64	235.75	297.53
Mknk1	NM_021461.4		446.09	470.77	876.3	777.18	661.62	957.37	969.32
Mmp3	NM_010809.1		5.12	10.2	11.57	9	10	15.56	13.31
Mmp9	NM_013599.2		933.97	528.34	1327.63	374.2	1416.58	1156.02	1344.37
Mrc1	NM_008625.1		77.62	88.18	290.6	232.07	269.98	572.03	586.45
Mx1	NM_010846.1		500.68	640.57	781.15	361.61	314.98	665.37	569.22
Mx2	NM_013606.1		98.09	140.65	144.66	230.28	156.66	131.64	153.46
Myc	NM_010849.4		702.83	720	804.29	532.51	699.96	728.8	806.47
Myd88	NM_010851.2		469.12	695.95	833.22	302.24	423.31	824.53	878.5
Myl2	NM_010861.3		15.35	21.13	63.01	32.38	30	56.25	57.94
Nfatc3	NM_010901.2		669.56	801.62	1042.17	295.04	341.64	724.01	945.05
Nfe2l2	NM_010902.3		881.94	1292.07	1726.24	559.5	866.61	1537.77	1597.27
Nfkb1	NM_008689.2		1391.15	1617.82	1742.31	1284.51	1526.57	1683.77	1818.07
Nlrp3	NM_145827.3		757.41	675.55	1053.1	690.83	1056.6	1013.61	1033.53
Nod1	NM_172729.2		742.06	585.18	432.04	1433.83	1041.6	330.29	410.28
Nod2	NM_145857.2		100.65	112.23	96.44	70.16	94.99	75.39	76.73
Nos2	NM_010927.3		31.56	26.96	38.58	57.57	36.66	37.1	29.75
Nox1	NM_172203.1		4.26	12.39	10.93	10.79	18.33	13.16	14.09
Nr3c1	NM_008173.3		966.38	1001.3	1469.71	942.69	863.28	1398.95	1440.68
Oas1a	NM_145211.2		820.53	1234.5	1320.55	825.76	1093.26	1124.91	1193.26
Oas2	NM_145227.2		112.59	137.73	191.59	134.93	179.99	202.24	176.95
Oasl1	NM_145209.2		197.03	264.53	319.53	224.88	271.65	345.85	346.08
Pdgfa	NM_008808.3		41.79	43.72	119.58	25.19	45	159.16	119.8
Pik3c2g	NM_011084.2		5.12	5.1	5.14	21.59	8.33	3.59	7.83
Pla2g4a	NM_008869.2		93.82	128.99	266.17	187.1	179.99	253.7	217.67
Plcb1	NM_019677.1		50.32	34.98	50.79	48.57	75	64.62	72.82
Ppp1r12b	NM_001081307.1		43.5	37.17	32.79	55.77	51.66	33.51	39.15
Prkca	NM_011101.3		179.97	228.1	295.74	124.13	123.33	296.78	360.95
Prkcb	NM_008855.2		1172.8	1365.67	1190.04	721.41	1036.6	1191.92	1512.71
Ptger1	NM_013641.2		3.41	4.37	8.36	12.59	10	2.39	6.26
Ptger2	NM_008964.4		56.29	53.93	72.65	98.95	50	52.66	81.43
Ptger3	NM_011196.2		16.21	17.49	24.43	16.19	16.67	27.52	33.67
Ptger4	NM_008965.1		602.18	699.6	568.34	671.04	481.64	573.22	573.92
Ptgfr	NM_008966.3		20.47	9.47	10.93	23.39	20	14.36	17.23
Ptgir	NM_008967.3		57.15	56.11	47.58	115.14	114.99	56.25	64.2
Ptgs1	NM_008969.3		435.85	326.48	1264.62	962.48	808.28	1264.92	1189.34
Ptgs2	NM_011198.3		623.5	656.6	1600.87	1583.15	1031.6	1517.43	1378.04
Ptk2	NM_007982.2		19.62	22.59	36	68.36	41.66	43.08	33.67
Rac1	NM_009007.2		3020.27	3266.24	4260.62	2797.49	2734.82	3983.85	4255.47
Raf1	NM_029780.3		1071.3	1141.22	1339.2	703.42	968.27	1150.04	1226.92
Rapgef2	NM_001099624.2		718.18	865.02	932.23	966.08	751.62	837.7	945.84
Rela	NM_009045.4		736.94	733.85	742.57	1198.15	1044.93	776.66	768.88
Relb	NM_009046.2		724.15	890.53	765.07	1338.48	908.28	915.48	786.89
Retnla	NM_020509.3		27.29	21.13	33.43	21.59	33.33	55.05	96.31
Rhoa	NM_016802.4		3882.6	5058.96	4548.65	2405.3	3638.1	4754.53	4893.6
Ripk1	NM_009068.3		305.35	293.68	358.75	169.11	224.99	327.9	356.25
Ripk2	NM_138952.3		150.12	198.22	173.59	79.16	136.66	179.51	161.29
Rock2	NM_009072.2		157.79	158.14	269.38	106.14	106.66	276.44	278.74
Rps6ka5	NM_153587.2		186.79	172.71	217.95	273.45	216.65	260.88	269.34
Shc1	NM_011368.4		689.18	736.03	785	656.65	634.96	671.35	767.32
Smad7	NM_001042660.1		547.59	603.4	792.72	266.26	278.32	771.88	673.36
Stat1	NM_009283.3		5077.57	6179.77	5829.34	3099.73	3499.78	4350.04	5065.85
Stat2	NM_019963.1		556.97	584.45	613.99	586.48	648.29	540.91	558.26
Stat3	NM_213659.2		1742.56	1730.77	1987.9	807.76	1344.91	1735.23	1879.14
Tbxa2r	NM_001277265.1		29	26.23	28.29	71.96	46.66	26.33	30.54
Tcf4	NM_013685.1		220.06	207.69	628.13	259.06	334.98	739.57	677.27
Tgfb1	NM_011577.1		2479.51	2402.68	3011.43	2909.03	2898.15	2971.43	3024.64
Tgfb2	NM_009367.1		6.82	4.37	9	7.2	6.67	9.57	8.61
Tgfb3	NM_009368.2		18.76	13.85	15.43	21.59	16.67	14.36	13.31
Tgfbr1	NM_009370.2		1554.92	1638.22	5912.28	1347.47	1993.21	6779.36	7269.93
Tlr1	NM_030682.1		199.59	264.53	450.69	224.88	179.99	422.44	475.27
Tlr2	NM_011905.2		331.79	414.66	634.56	422.77	444.97	773.07	694.5
Tlr3	NM_126166.2		29	22.59	111.22	10.79	33.33	125.65	115.88
Tlr4	NM_021297.2		150.12	198.22	675.06	53.97	119.99	691.7	659.27
Tlr5	NM_016928.2		22.18	17.49	45	48.57	65	56.25	44.63
Tlr6	NM_011604.3		123.68	128.99	333.03	70.16	106.66	336.28	308.49
Tlr7	NM_133211.3		243.94	342.51	942.52	239.27	339.98	911.89	948.18
Tlr8	NM_133212.2		195.32	283.48	362.61	214.08	346.64	482.27	533.99
Tlr9	NM_031178.2		222.62	230.28	577.98	197.89	246.65	747.94	666.31
Tnf	NM_013693.1		481.91	472.96	441.04	631.46	603.29	440.39	402.45
Tnfaip3	NM_009397.2		10302.7	10633.9	8208.78	9617.62	8411.13	9110.55	8734.1
Tnfsf14	NM_019418.2		440.12	462.75	522.05	293.24	298.31	323.11	382.09
Tollip	NM_023764.3		627.77	635.47	671.85	500.13	499.97	668.96	694.5
Tradd	NM_001033161.2		84.44	81.62	84.22	73.76	79.99	65.82	77.51
Traf2	NM_009422.2		156.94	174.9	179.37	151.12	143.32	185.49	212.19
Trem2	NM_031254.2		552.71	446.72	1879.25	1282.71	1216.59	2363.5	2224.43
Tslp	NM_021367.1		11.09	10.2	19.29	19.79	20	27.52	32.1
Twist2	NM_007855.2		6.82	16.03	8.36	17.99	21.67	14.36	16.44
Tyrobp	NM_011662.2		6953.19	7023.66	13443.4	12287.4	10667.6	13725.1	13167.3
Cltc	NM_001003908.1		4340.63	4552.48	5653.18	4713.46	5311.33	7031.87	7112.55
Gapdh	NM_008084.1		5127.89	5400.74	4535.79	4377.04	4208.06	4070.01	4174.83
Gusb	NM_010368.1		414.53	554.58	1038.31	323.83	474.97	1150.04	1097.73
Hprt	NM_013556.2		189.35	198.22	223.74	192.5	203.32	264.47	227.06
Pgk1	NM_008828.2		591.94	499.92	357.46	460.55	463.3	321.91	331.98
Tubb5	NM_011655.4		3988.36	3052.72	1937.11	6964.05	4124.74	1471.95	1678.7
NEG_A	ERCC_00096.1		12	7	6	13	11	10	14
NEG_B	ERCC_00041.1		10	12	14	20	10	3	21
NEG_C	ERCC_00019.1		15	18	21	13	6	20	22
NEG_D	ERCC_00076.1		8	13	9	7	8	5	16
NEG_E	ERCC_00098.1		9	24	6	15	14	13	18
NEG_F	ERCC_00126.1		16	27	14	25	20	15	21
NEG_G	ERCC_00144.1		7	4	4	5	10	3	9
NEG_H	ERCC_00154.1		5	7	6	10	6	9	18
POS_A	ERCC_00117.1		31822	31268	29896	35304	28321	35074	43832
POS_B	ERCC_00112.1		12276	12164	11857	12968	9943	13251	16651
POS_C	ERCC_00002.1		3787	3581	3511	4799	3769	4048	5123
POS_D	ERCC_00092.1		764	804	748	1015	803	840	1096
POS_E	ERCC_00035.1		133	119	121	161	126	134	169
POS_F	ERCC_00034.1		68	69	56	79	64	73	79
mean neg			10.25	14	10	13.5	10.625	9.75	17.375

## Sheet: CD45intCD11bpos Microglia
Gene Name	Accession #	Uninfected_C57BL/6_1	Uninfected_C57BL/6_2	Uninfected_C57BL/6_3	Uninfected_miR-155ko_1	Uninfected_miR-155ko_2	Uninfected_miR-155ko_3	3DPI_C57BL/6_1	3DPI_C57BL/6_2	3DPI_C57BL/6_3	3DPI_miR-155ko_1	3DPI_miR-155ko_2	3DPI_miR-155ko_3	7DPI_C57BL/6_1	7DPI_C57BL/6_2	7DPI_C57BL/6_3	7DPI_miR-155ko_1	7DPI_miR-155ko_2	7DPI_miR-155ko_3	14DPI_C57BL/6_1	14DPI_C57BL/6_2	14DPI_C57BL/6_3	14DPI_miR-155ko_1	14DPI_miR-155ko_2	14DPI_miR-155ko_3
Ager	NM_007425.2	53.05	65.77	46.61	46.49	55.87	41.12	56.76	58.61	85.47	66.39	40.63	87.99	64.36	40.14	57.78	61.23	59.36	40.42	63.61	61.31	47.32	42.17	49.95	41.5
Alox12	NM_007440.4	6.72	3.21	9.75	3.87	2.7	6.26	4.58	4.8	10.3	3.32	3.39	5.33	9.19	6.34	5.78	9.72	5.09	4.59	7.55	5.11	8.35	14.76	1.11	7.55
Alox15	NM_009660.3	19.43	24.06	19.51	21.31	10.81	21.45	10.99	15.37	13.39	14.94	12.42	17.33	18.39	16.9	18.06	19.44	20.35	17.46	29.11	26.57	11.13	27.41	17.76	23.9
Alox5	NM_009662.2	245.82	252.67	262.3	207.26	264.03	257.45	185.86	252.7	323.36	210.79	247.19	189.31	176.53	260.88	138.67	234.22	358.69	197.52	235.03	209.48	205.98	274.12	236.42	254.06
Areg	NM_009704.3	15.69	22.46	14.09	14.53	17.12	20.56	18.31	16.33	18.54	18.26	14.67	16	16.55	11.62	13	19.44	14.42	16.54	9.7	13.28	11.13	12.65	22.2	21.38
Arg1	NM_007482.3	8.97	7.22	15.17	17.43	2.7	12.51	9.16	48.04	52.52	26.56	11.29	16	16.55	39.08	680.36	11.66	13.57	19.29	9.7	11.24	10.21	18.98	11.1	13.83
Atf2	NM_001025093.1	1150.63	1267.37	1319.07	1187.37	1253.45	1171.92	1006.19	860.92	945.36	1017.43	975.23	1125.17	693.24	884.03	661.58	986.46	921.74	1009.66	990.79	988.14	1120.85	1064.86	1122.14	1065.27
Bcl2l1	NM_009743.4	1049.02	997.85	989.57	839.68	999.33	892.13	1104.15	1024.26	1044.23	989.21	899.6	1113.17	889.99	897.76	701.3	900.93	929.38	808.47	937.96	900.26	975.18	904.61	818.02	945.79
Bcl6	NM_009744.3	151.67	138.77	184.26	189.82	134.27	111.74	176.7	245.02	199.78	147.72	170.44	155.98	139.75	151.04	107.61	128.29	150.94	124.03	192.98	180.87	191.14	141.28	209.78	191.17
Birc2	NM_007465.2	518.53	551.87	602.63	506.52	571.31	547.08	569.47	563.05	635.39	590.87	507.93	639.91	505.68	505.91	379.18	566.61	646.15	538.37	604.82	622.31	590.12	560.9	642.65	586.09
C1qa	NM_007572.2	43224.9	41562.4	42024.8	40591.2	40267.1	39032	50985.9	62477	52878.7	50265.5	50619.3	48407.5	35265	40893.6	31172.9	39430.2	36511.9	40969	42849.8	49809.7	43731.8	42080.1	42433.9	41608.5
C1qb	NM_009777.2	48892.1	51403.7	45991.8	51553.6	47750	42655	57012.1	71123.6	62036.7	64428.1	57584.8	52394.9	35180.4	47361.7	41334.2	49293.8	41603.1	49046.3	49944.9	57858.9	54397.6	46754.9	51650.8	45298.6
C1ra	NM_023143.3	11.95	20.05	24.93	15.5	14.42	14.3	35.71	45.16	40.16	58.09	32.73	49.33	38.62	31.69	35.39	38.88	29.68	43.18	29.11	48.03	18.56	27.41	27.75	18.87
C1s	NM_144938.2	7.47	13.64	9.75	9.68	18.92	13.41	10.07	5.77	14.42	8.3	12.42	20	12.87	8.45	36.83	16.52	16.11	22.97	14.02	20.44	14.85	12.65	16.65	15.09
C2	NM_013484.2	48.57	25.67	32.52	54.24	40.55	38.44	60.43	75.91	58.7	146.06	148.99	113.32	38.62	53.87	116.28	76.78	55.97	86.36	51.75	155.32	44.54	44.28	96.56	42.76
C3	NM_009778.2	41.84	36.1	128.98	33.9	37.85	52.74	159.31	83.59	96.8	122.82	119.65	97.32	228.01	205.96	369.07	208.95	368.87	177.31	354.7	617.21	103.92	97	254.18	71.69
C3ar1	NM_009779.2	7589.69	7733.34	8254.74	7979.37	7909.97	7045.85	8560.37	9027.13	10292.9	8285.46	9484.77	9070.66	5772.08	7898.19	4016.41	6555.34	8020.11	5564.64	6972.19	6967.06	8067.73	7972.78	7800.62	8849.19
C4a	NM_011413.2	164.38	57.75	102.97	160.77	122.55	146.6	3869.1	4708.14	6033.65	4635.68	4626.69	4852.62	2300.37	2055.34	2496.81	1183.75	1600.12	1284.36	760.07	4389.92	542.8	272.01	1614.96	218.84
C6	NM_016704.2	13.45	23.26	20.59	15.5	16.22	13.41	15.56	13.45	21.63	41.49	15.8	16	12.87	22.18	20.22	25.27	19.5	21.13	12.94	24.52	13.92	16.87	16.65	11.32
C7	XM_356827.6	8.22	12.03	7.59	10.65	7.21	9.83	6.41	3.84	10.3	6.64	11.29	13.33	12.87	11.62	10.11	9.72	5.94	11.02	5.39	9.2	8.35	10.54	9.99	10.06
C8a	NM_146148.1	11.21	11.23	8.67	11.62	11.71	11.62	8.24	15.37	13.39	13.28	6.77	10.67	9.19	15.84	5.78	9.72	6.78	5.51	11.86	8.17	2.78	8.43	9.99	8.8
C8b	NM_133882.2	10.46	24.06	20.59	29.05	25.23	27.71	17.4	21.14	22.66	28.22	18.06	29.33	31.26	27.46	18.78	31.1	13.57	27.56	22.64	20.44	18.56	25.3	23.31	17.61
C9	NM_013485.1	10.46	15.24	11.92	15.5	14.42	16.98	15.56	15.37	15.45	18.26	15.8	14.66	14.71	8.45	9.39	13.61	6.78	16.54	20.48	9.2	9.28	18.98	13.32	5.03
Ccl11	NM_011330.3	3.74	7.22	9.75	8.72	6.31	3.58	5.49	7.69	6.18	13.28	7.9	8	3.68	11.62	8.67	11.66	10.18	7.35	7.55	4.09	4.64	10.54	7.77	2.52
Ccl17	NM_011332.2	11.21	10.43	7.59	16.46	11.71	7.15	23.8	12.49	15.45	21.58	10.16	25.33	18.39	21.12	4.33	17.49	9.33	9.19	11.86	27.59	13.92	25.3	16.65	7.55
Ccl19	NM_011888.2	18.68	30.48	19.51	18.4	25.23	22.35	16.48	19.22	27.8	24.9	20.32	14.66	23.9	28.52	40.45	31.1	13.57	32.15	22.64	26.57	33.4	35.85	32.19	26.41
Ccl2	NM_011333.3	3417.53	2769.76	3720.92	4309.77	3812.61	2727.34	5883.31	8310.34	7284.87	5870.53	8483.58	5783.15	7040.87	8511.83	7864.54	5097.51	5544.03	3995.48	4219.75	7728.35	4253.3	3224.11	5832.71	3273.8
Ccl20	NM_016960.1	2.24	14.44	6.5	14.53	10.81	13.41	11.9	8.65	12.36	9.96	6.77	8	5.52	11.62	13	12.63	9.33	13.78	9.7	5.11	10.21	14.76	8.88	8.8
Ccl21a	NM_011124.4	16.44	20.86	10.84	22.28	18.92	26.82	21.97	16.33	31.92	34.85	18.06	24	23.9	20.07	49.83	38.88	21.2	32.15	33.42	24.52	12.99	16.87	34.41	17.61
Ccl22	NM_009137.2	21.67	19.25	21.68	31.96	30.64	23.24	50.36	44.2	30.89	66.39	40.63	43.99	45.97	64.43	62.84	83.58	42.4	58.8	51.75	188.02	40.83	27.41	52.17	28.93
Ccl24	NM_019577.4	186.04	88.23	102.97	144.3	103.63	124.25	127.26	40.36	63.85	119.5	104.97	107.98	57	60.2	45.5	74.83	72.93	79.93	60.37	79.71	96.5	86.45	76.59	91.81
Ccl3	NM_011337.1	14032.5	17628.4	18361.8	18157.2	20244.4	17694.2	31581.8	24429.5	25730.8	30967.6	28844.9	29061	18283.5	27128.2	11873.7	24750.9	24519.1	15958.9	24143.4	25151.1	26583.1	21531.3	30926.1	28068.1
Ccl4	NM_013652.1	3424.25	3526.16	4112.2	4410.49	4399.23	3925.19	7318.89	6727.83	7850.24	6989.2	7138.13	8100.14	5976.19	7845.38	3462.45	5649.54	6351.3	4214.13	5761.46	6420.37	6709.34	4892.05	8091.43	7444.33
Ccl5	NM_013653.1	53.8	45.72	40.1	40.68	64.88	41.12	294.81	156.62	163.74	209.13	194.14	123.98	1336.83	1163.92	1997.01	989.37	601.21	922.39	542.29	1945.63	272.79	107.54	673.73	94.33
Ccl7	NM_013654.2	373.58	97.06	202.68	312.82	183.83	202.92	264.59	190.25	195.66	363.48	462.78	291.96	338.34	327.42	483.91	352.79	325.62	279.29	215.62	412.83	262.58	166.58	255.29	186.14
Ccl8	NM_021443.2	45.58	40.11	32.52	66.83	32.44	59	134.59	67.26	64.88	243.98	176.08	142.65	71.71	61.26	178.39	187.57	169.59	192.93	114.28	261.6	89.07	46.39	98.78	44.02
Ccr1	NM_009912.4	192.77	138.77	157.16	186.92	193.74	174.31	184.94	211.39	197.72	335.27	361.2	345.28	148.94	165.82	328.62	227.42	260.33	236.11	207	226.85	190.21	162.37	233.09	171.05
Ccr2	NM_009915.2	238.35	215.77	242.79	188.86	197.34	195.77	331.43	244.05	229.65	318.67	357.81	282.62	325.47	424.59	577.8	579.24	378.19	293.99	324.51	468.01	180	210.86	220.88	114.45
Ccr3	NM_009914.4	27.65	37.7	36.85	27.12	21.63	33.97	22.89	17.3	14.42	13.28	16.93	33.33	27.58	21.12	18.78	36.93	18.66	24.81	22.64	14.31	25.98	25.3	29.97	20.12
Ccr4	NM_009916.2	5.98	4.81	6.5	4.84	9.91	11.62	4.58	3.84	9.27	9.96	3.39	13.33	5.52	13.73	5.78	7.78	5.09	7.35	7.55	1.02	11.13	10.54	8.88	1.26
Ccr7	NM_007719.2	9.71	13.64	9.75	11.62	6.31	9.83	32.96	19.22	21.63	14.94	23.7	13.33	25.74	25.35	23.11	25.27	17.81	23.89	23.72	42.92	15.77	14.76	15.54	12.58
Cd163	NM_053094.2	206.96	56.95	121.39	229.53	159.5	197.56	86.06	71.1	47.37	243.98	225.75	145.31	22.07	33.8	76.56	160.36	102.6	177.31	101.34	59.27	78.87	115.98	113.21	115.71
Cd4	NM_013488.2	24.66	12.83	10.84	28.09	21.63	24.14	18.31	24.02	12.36	48.13	31.6	24	27.58	23.24	44.78	44.71	43.25	66.15	28.03	39.85	21.34	25.3	31.08	33.96
Cd40	NM_011611.2	13.45	12.03	14.09	14.53	11.71	16.09	27.47	28.83	37.07	31.54	32.73	8	139.75	136.25	91.73	66.09	62.75	52.37	53.91	118.54	39.9	21.09	51.06	13.83
Cd40lg	NM_011616.2	2.99	11.23	6.5	7.75	3.6	6.26	6.41	11.53	11.33	8.3	12.42	9.33	25.74	16.9	26.72	29.16	11.87	17.46	14.02	12.26	10.21	8.43	9.99	10.06
Cd55	NM_010016.2	29.14	17.65	18.43	31.96	24.33	25.92	23.8	22.1	13.39	26.56	46.28	26.66	22.07	20.07	26	29.16	27.98	33.07	25.87	27.59	23.2	25.3	28.86	26.41
Cd86	NM_019388.3	2786.17	2979.91	2893.93	2720.48	2772.72	2704.1	3161.39	3386.98	3364.39	3102.07	3177.39	3162.2	2598.26	2902.41	2085.85	2666.84	2777.95	2619.25	2879.65	3076.83	2950.59	2705.39	3022.35	2726.7
Cdc42	NM_009861.1	15609	16475.8	15851.6	16223.1	15236	13739.5	13062.1	13364.4	11986	13294.6	13246.9	11001	9284.24	12520.1	10708	13559.7	12133.6	12839.9	14508.2	13596.9	15669.7	14832.2	14042.9	14204.5
Cebpb	NM_009883.3	2280.34	1844.1	2246.86	2601.36	2334.78	1931.75	2460.08	3305.3	3179.02	2529.46	2610.77	2968.89	1776.31	2442.97	2487.42	2012.77	2193.7	2339.96	2411.75	3192.3	2906.05	2207.75	2498.46	3254.93
Cfb	NM_008198.2	17.93	12.83	13.01	17.43	18.92	16.98	118.11	191.21	239.95	180.91	239.29	166.64	174.69	211.24	1010.42	100.1	102.6	111.16	62.53	427.14	49.18	16.87	98.78	18.87
Cfd	NM_013459.1	8.97	9.63	17.34	11.62	11.71	14.3	13.73	7.69	16.48	9.96	9.03	12	3.68	5.28	10.11	11.66	10.18	15.62	5.39	8.17	7.42	10.54	8.88	6.29
Cfl1	NM_007687.5	7969.99	8296.43	7804.94	7693.67	7679.28	7189.77	9133.5	10238.8	9148.83	9347.7	9325.62	8409.42	7048.22	9068.44	8984.02	8332.91	8106.6	8050.67	8175.37	8392.56	8128.04	8012.84	8736.3	8227.88
Chi3l3	NM_009892.1	434.1	340.1	1988.9	410.64	348.73	576.58	1405.37	1672.83	1718.75	1233.19	1720.19	1083.84	1176.85	1289.61	5684.8	1141.96	3254.51	1328.46	4389.02	947.27	397.12	784.41	1040.01	730.72
Creb1	NM_133828.2	91.9	96.26	110.55	86.2	114.44	99.22	82.4	69.18	59.73	81.33	68.85	66.66	58.84	63.37	46.22	73.86	87.34	58.8	59.3	58.25	63.09	99.11	77.7	74.2
Crp	NM_007768.4	8.97	17.65	9.75	17.43	13.52	15.2	14.65	10.57	16.48	9.96	15.8	8	18.39	14.79	13	13.61	6.78	10.11	12.94	12.26	7.42	12.65	16.65	6.29
Csf1	NM_001113530.1	1235.06	1088.49	1371.09	1268.72	1267.87	979.73	2252.25	2461.68	3030.73	1968.46	1997.86	2802.25	2486.09	1837.77	1243.71	1773.68	2059.72	1357.86	1895.33	2925.59	2117.37	1229.34	2745.98	1891.58
Csf2	NM_009969.4	5.98	7.22	4.34	9.68	9.91	13.41	10.07	8.65	7.21	9.96	7.9	4	7.36	4.22	12.28	9.72	5.09	9.19	7.55	7.15	6.5	4.22	7.77	6.29
Csf3	NM_009971.1	12.7	17.65	20.59	11.62	11.71	18.77	7.32	13.45	14.42	13.28	12.42	16	22.07	6.34	17.33	16.52	10.18	14.7	21.56	10.22	11.13	23.2	13.32	13.83
Cxcl1	NM_008176.1	68.74	28.07	43.35	91.04	34.24	42.91	41.2	23.06	32.95	51.45	56.44	30.66	16.55	28.52	24.56	50.54	30.53	37.67	35.58	26.57	32.48	48.5	32.19	45.28
Cxcl10	NM_021274.1	372.09	269.52	408.62	368.99	352.34	295.89	1513.4	1155.9	1455.12	1452.28	1557.66	1611.76	3833.95	3965.99	3311.5	1978.75	1814.66	1340.4	1313.15	2999.17	1260.96	704.29	2128.86	983.52
Cxcl2	NM_009140.2	585.78	207.75	430.3	501.68	291.96	235.99	401.93	368.96	477.83	396.68	703.2	370.61	231.69	276.72	399.4	430.54	486.74	237.95	302.95	257.51	258.87	255.15	266.38	371.02
Cxcl3	NM_203320.2	17.93	24.87	19.51	30.02	21.63	35.76	14.65	24.98	31.92	33.19	28.22	17.33	23.9	28.52	18.06	23.33	26.29	22.97	18.33	22.48	27.84	14.76	18.87	25.15
Cxcl5	NM_009141.2	5.98	12.83	9.75	8.72	8.11	12.51	8.24	8.65	7.21	11.62	9.03	10.67	9.19	13.73	13.72	9.72	9.33	7.35	6.47	11.24	9.28	4.22	9.99	12.58
Cxcl9	NM_008599.2	35.86	29.68	32.52	34.87	47.76	52.74	71.41	62.45	52.52	92.95	80.14	77.32	2662.62	3418.89	2286.63	1469.48	1349.97	1302.73	918.56	1910.88	557.64	139.17	1079.97	127.03
Cxcr1	NM_178241.4	8.97	12.83	18.43	21.31	13.52	16.98	16.48	11.53	16.48	19.92	14.67	17.33	7.36	23.24	20.22	13.61	13.57	12.86	9.7	10.22	7.42	14.76	11.1	11.32
Cxcr2	NM_009909.3	20.92	16.84	39.02	31.96	20.73	25.03	114.44	88.4	62.82	54.77	124.16	65.32	31.26	52.81	59.95	58.31	71.23	32.15	46.36	41.9	17.63	29.52	35.52	16.35
Cxcr4	NM_009911.3	103.11	59.36	126.81	106.53	82	81.35	128.18	167.19	189.48	147.72	152.38	118.65	148.94	176.38	228.23	180.77	205.21	138.73	173.58	214.59	123.41	97	129.86	116.97
Cysltr1	NM_021476.4	1288.11	1391.7	1396.02	1590.26	1570.64	1547.37	1464.88	1378.81	1359.35	1648.13	1804.85	1933.05	919.41	1163.92	771.36	1328.56	1128.65	1349.59	1278.65	1201.71	1474.37	1530.87	1230.92	1422.46
Cysltr2	NM_001162412.1	8.22	12.83	30.35	16.46	18.02	12.51	18.31	12.49	15.45	19.92	15.8	17.33	16.55	19.01	27.45	23.33	12.72	24.81	9.7	24.52	16.7	21.09	27.75	18.87
Daxx	NM_007829.3	176.33	190.91	178.84	153.99	169.41	175.21	272.83	316.12	361.46	292.12	266.38	309.29	233.53	268.27	218.12	213.81	239.13	194.77	194.06	244.23	197.63	160.26	221.99	158.47
Ddit3	NM_007837.3	929.47	921.65	979.82	1012.07	815.51	645.41	864.28	802.3	804.28	755.19	627.58	562.58	809.08	904.1	424.68	766.81	736.04	661.47	933.65	785.81	1055.9	1138.67	1038.9	1009.93
Defa-rs1	NM_007844.2	9.71	12.83	15.17	8.72	15.32	8.05	16.48	4.8	25.75	19.92	12.42	20	16.55	14.79	19.5	18.47	6.78	20.21	22.64	6.13	16.7	4.22	9.99	13.83
Elk1	NM_007922.4	44.83	54.54	42.27	55.2	46.86	48.27	47.61	46.12	63.85	54.77	45.15	37.33	25.74	36.97	23.83	42.76	37.31	37.67	39.89	51.09	58.46	44.28	54.39	32.7
Fasl	NM_010177.3	8.97	13.64	16.26	17.43	10.81	16.98	21.06	17.3	16.48	21.58	22.57	10.67	22.07	23.24	31.78	26.24	16.96	17.46	14.02	16.35	12.06	6.33	16.65	10.06
Flt1	NM_010228.3	5.98	12.83	8.67	13.56	9.91	13.41	17.4	26.9	23.69	11.62	32.73	22.66	18.39	16.9	26	13.61	20.35	14.7	14.02	18.39	14.85	18.98	9.99	8.8
Fos	NM_010234.2	76104.6	99723.2	80802.4	82483.2	80882.1	90919.4	63596.7	63444.6	55133.9	56990.8	54511.2	63365.3	49082	54543.8	32596.4	68237.7	63542.7	59332.2	63061.3	60207.2	79509.1	73713.9	69396.5	78017.7
Fxyd2	NM_052823.2	26.9	21.66	16.26	28.09	19.82	19.67	16.48	23.06	21.63	26.56	27.09	29.33	25.74	19.01	20.95	21.38	16.96	22.97	21.56	16.35	18.56	23.2	23.31	18.87
Gnaq	NM_008139.5	1157.36	1390.09	1348.33	1236.76	1351.67	1124.55	1123.38	1107.85	1093.66	1195.02	1172.76	1137.17	730.01	879.81	756.19	1059.35	920.9	1033.55	1112.62	1101.57	1154.26	1140.78	1222.04	1070.3
Gnas	NM_010309.3	2610.59	2776.97	2567.68	2584.89	2605.12	2438.6	1776.16	1578.67	1448.94	1931.95	1635.54	2030.37	1881.12	2113.44	1469.05	2523	2136.89	2362.01	2483.98	2586.34	2724.19	2903.6	2721.56	2785.81
Gnb1	NM_008142.3	2650.19	2789.81	2839.74	2681.74	2662.79	2494.92	2477.47	2404.99	2462.27	2569.29	2422.27	2273	2331.63	2382.76	2319.13	2461.77	2543.06	2396	2711.47	2679.33	2716.77	2610.5	2579.49	2517.92
Gngt1	NM_010314.2	11.21	16.84	17.34	16.46	16.22	19.67	20.14	15.37	13.39	19.92	16.93	22.66	20.23	22.18	18.78	24.3	15.26	17.46	11.86	17.37	12.99	31.63	13.32	12.58
Gpr44	NM_009962.2	9.71	15.24	19.51	17.43	9.91	19.67	8.24	7.69	17.51	13.28	20.32	22.66	11.03	20.07	14.44	6.8	13.57	16.54	14.02	20.44	9.28	8.43	6.66	11.32
Grb2	NM_008163.3	2576.97	2988.74	2795.3	2741.79	2952.95	2938.3	2462.82	2373.29	2216.15	2590.87	2584.81	2610.28	1739.53	2119.77	1523.94	2345.15	2231.86	2373.95	2441.94	2282.84	2719.55	2652.67	2802.59	2748.08
H2-Ea-ps	NM_010381.2	5.98	12.83	10.84	9.68	7.21	14.3	14.65	21.14	24.72	21.58	16.93	17.33	9.19	21.12	17.33	19.44	18.66	14.7	17.25	29.63	16.7	16.87	21.09	16.35
H2-Eb1	NM_010382.2	686.64	522.99	500.75	419.36	537.06	616.8	3237.38	2143.64	2138.91	2526.14	2430.17	3242.19	2910.86	3104.14	2758.98	2992.42	2700.79	2627.52	3216.02	9060.86	1702.62	955.21	4295.45	801.16
Hc	NM_010406.1	4.48	8.02	6.5	5.81	12.62	4.47	3.66	2.88	6.18	4.98	7.9	2.67	7.36	10.56	3.61	2.92	9.33	5.51	7.55	3.07	5.57	8.43	4.44	3.77
Hdac4	NM_207225.1	73.22	80.21	97.55	82.32	61.28	86.71	80.57	89.36	99.89	84.65	75.63	65.32	57	68.65	64.28	94.27	89.04	56.96	73.31	84.81	76.08	78.02	78.81	57.85
Hif1a	NM_010431.2	3171.71	3466.81	3183.32	2970.35	2960.16	2578.06	2893.13	2637.52	2632.19	2798.34	2543.04	2351.65	2412.54	2891.85	2288.8	2822.34	2713.51	2597.2	3299.04	3451.85	3263.28	2941.56	3309.83	3083.88
Hmgb1	NM_010439.3	1097.58	1107.74	1091.46	1168	1095.75	1061.08	728.78	693.73	660.11	861.41	778.83	679.9	656.46	709.76	698.41	909.68	796.24	979.35	953.06	888	1077.24	1050.1	927.91	993.58
Hmgb2	NM_008252.3	285.42	279.94	311.07	305.07	300.07	311.08	248.11	214.27	215.23	245.64	287.83	346.62	224.34	201.73	241.95	280.87	299.33	314.2	268.45	244.23	276.5	265.69	278.59	289.27
Hmgn1	NM_008251.3	1164.08	1205.6	1140.23	1292.93	1352.57	1314.06	1015.34	1146.29	995.83	1261.41	1191.95	1241.15	972.74	1164.98	1176.54	1219.71	1046.4	1237.5	1157.9	1274.26	1247.97	1393.81	1220.93	1324.36
Hras1	NM_008284.2	20.92	22.46	26.01	32.93	21.63	19.67	20.14	16.33	15.45	23.24	13.54	21.33	20.23	14.79	21.67	27.21	21.2	22.97	26.95	24.52	25.05	25.3	24.42	22.64
Hsh2d	NM_197944.1	11.95	13.64	16.26	9.68	9.01	15.2	22.89	23.06	27.8	28.22	27.09	25.33	12.87	12.67	32.5	20.41	19.5	18.37	25.87	17.37	15.77	21.09	12.21	8.8
Hspb1	NM_013560.2	2468.63	2221.1	1663.74	2626.54	1781.5	1212.15	327.77	370.89	283.2	195.85	234.78	333.28	836.67	733	927.36	573.41	428.23	846.13	868.96	702.02	2489.44	586.2	588.27	1364.61
Hspb2	NM_024441.3	6.72	4.81	7.59	6.78	6.31	8.94	7.32	6.73	13.39	9.96	10.16	8	3.68	7.39	7.94	12.63	5.09	11.02	8.62	9.2	7.42	4.22	14.43	7.55
Ifi27l2a	NM_029803.1	287.66	216.58	241.7	335.1	309.98	345.95	6965.49	6957.47	7628.83	11385.9	8690.14	10518.5	2094.42	1778.62	2860.1	1551.12	1593.34	1580.18	792.42	3072.74	638.37	531.38	1425.16	530.75
Ifi44	NM_133871.2	17.18	15.24	17.34	7.75	16.22	24.14	162.05	189.29	205.96	106.22	93.69	87.99	93.78	101.39	206.56	42.76	54.27	48.69	54.98	212.55	39.9	23.2	48.84	21.38
Ifit1	NM_008331.2	28.39	24.06	28.18	29.05	35.14	39.33	188.6	211.39	236.86	187.55	199.79	206.64	165.49	165.82	204.4	105.93	71.23	114.84	79.78	154.3	52.89	44.28	95.45	46.53
Ifit2	NM_008332.2	146.44	147.59	138.74	154.96	144.18	212.75	1866.8	1911.12	2149.21	2039.83	2055.43	2122.35	1553.81	1830.38	1890.84	991.32	846.27	926.06	649.03	1454.11	466.71	280.45	723.68	299.33
Ifit3	NM_010501.1	245.82	229.41	188.59	220.82	265.83	354.88	3197.09	3102.57	3599.18	3460.58	3406.53	3475.49	1759.76	1977.19	1640.22	1318.84	1066.75	1122.67	765.46	1577.76	548.36	482.88	944.55	430.13
Ifna1	NM_010502.2	14.2	24.87	21.68	24.21	15.32	23.24	23.8	22.1	37.07	23.24	13.54	38.66	11.03	29.57	65.72	46.65	16.96	48.69	34.5	30.66	12.06	25.3	26.64	15.09
Ifnb1	NM_010510.1	24.66	29.68	28.18	26.15	42.35	44.7	104.37	110.5	106.07	66.39	99.33	77.32	141.59	130.97	58.5	79.69	73.77	45.02	58.22	124.67	75.16	52.72	68.82	55.34
Ifng	NM_008337.1	5.23	7.22	9.75	7.75	6.31	12.51	10.99	18.26	15.45	6.64	5.64	13.33	18.39	25.35	31.06	16.52	15.26	11.94	6.47	11.24	11.13	10.54	7.77	6.29
Iigp1	NM_021792.3	46.32	42.51	35.77	43.58	40.55	45.59	237.13	294.02	391.33	257.26	243.81	277.29	667.49	1023.45	2546.64	390.7	360.39	421.69	360.09	835.88	244.03	99.11	388.48	98.1
Il10	NM_010548.1	15.69	10.43	19.51	19.37	12.62	21.45	16.48	11.53	17.51	28.22	29.35	13.33	22.07	22.18	20.22	26.24	27.14	28.48	17.25	11.24	27.84	8.43	31.08	30.18
Il10rb	NM_008349.5	3481.03	3652.9	3479.22	3573.72	3666.63	3363.81	3902.06	3533.99	3238.75	3809.12	3836.58	3474.15	2070.52	2682.72	2036.01	2883.57	2830.53	3011.54	3435.96	3400.76	3625.14	3673.25	3353.11	3392.02
Il11	NM_008350.2	14.94	12.83	10.84	16.46	18.02	18.77	12.82	15.37	22.66	19.92	12.42	16	18.39	27.46	16.61	23.33	14.42	22.05	23.72	15.33	15.77	16.87	15.54	16.35
Il12a	NM_008351.1	6.72	14.44	13.01	16.46	15.32	16.98	12.82	16.33	10.3	24.9	18.06	28	9.19	20.07	11.56	21.38	18.66	11.94	12.94	21.46	12.06	8.43	15.54	16.35
Il12b	NM_008352.1	26.9	31.28	31.43	42.61	27.93	31.29	75.07	110.5	170.95	69.71	135.45	85.32	226.18	205.96	171.17	85.53	91.58	79.93	89.48	235.03	89.07	35.85	123.2	38.99
Il13	NM_008355.2	9.71	11.23	20.59	15.5	16.22	21.45	10.07	19.22	14.42	14.94	18.06	13.33	14.71	19.01	15.17	17.49	11.02	12.86	12.94	13.28	10.21	27.41	12.21	16.35
Il15	NM_008357.1	105.35	118.72	113.81	124.93	125.25	121.57	133.67	123.95	133.88	127.8	132.06	182.64	128.72	146.81	85.23	159.39	128.89	113	126.14	115.47	133.61	103.32	133.19	105.65
Il17a	NM_010552.3	3.74	12.03	13.01	13.56	9.01	9.83	11.9	9.61	11.33	21.58	12.42	8	3.68	11.62	6.5	6.8	7.63	6.43	7.55	7.15	6.5	18.98	7.77	11.32
Il18	NM_008360.1	749.4	760.42	809.65	775.76	784.87	714.24	900.9	852.27	886.67	760.16	779.96	729.23	571.88	717.15	540.24	730.85	675.83	634.83	738.51	705.09	743.21	689.53	699.26	662.81
Il18rap	NM_010553.2	15.69	20.05	16.26	18.4	16.22	14.3	32.96	69.18	66.94	38.17	62.08	41.33	49.65	48.58	106.17	52.48	42.4	38.59	34.5	25.55	19.49	12.65	25.53	15.09
Il1a	NM_010554.4	3275.56	2836.33	3755.6	3114.66	3309.79	2747.9	5496.03	4466	7140.7	4660.57	5128.98	5740.48	7445.41	7355.3	3010.32	5380.33	6690.49	3267.86	4822.42	6416.28	4817.44	4375.43	7489.84	4957.86
Il1b	NM_008361.3	413.93	176.47	340.33	434.85	230.68	156.44	1012.6	1162.62	1683.74	781.74	1247.25	895.87	1265.11	1603.3	1087.7	894.13	1030.28	403.31	669.51	1968.11	665.27	478.66	1499.52	755.88
Il1r1	NM_001123382.1	40.35	48.93	35.77	52.3	40.55	40.23	51.27	55.73	47.37	66.39	56.44	57.32	36.78	44.36	33.95	44.71	61.05	39.5	42.05	62.33	35.26	35.85	44.4	47.79
Il1rap	NM_008364.2	174.84	174.06	174.5	174.33	172.11	179.68	203.25	251.74	213.17	239	251.71	227.97	121.36	211.24	130.73	190.49	172.14	162.61	184.36	179.85	163.3	194	216.44	210.04
Il1rn	NM_031167.4	17.93	20.05	15.17	13.56	13.52	16.09	25.64	18.26	30.89	16.6	20.32	14.66	33.1	24.29	34.67	11.66	24.59	11.94	25.87	19.42	14.85	10.54	27.75	10.06
Il2	NM_008366.3	9.71	11.23	10.84	16.46	9.01	9.83	10.07	8.65	14.42	8.3	13.54	14.66	3.68	9.51	6.5	17.49	8.48	16.54	16.17	14.31	6.5	12.65	14.43	3.77
Il21	NM_021782.2	3.74	9.63	5.42	13.56	11.71	11.62	13.73	5.77	6.18	4.98	7.9	21.33	16.55	10.56	12.28	13.61	7.63	12.86	15.09	7.15	12.06	8.43	9.99	3.77
Il22	NM_016971.1	4.48	7.22	8.67	6.78	10.81	17.88	7.32	6.73	8.24	11.62	4.51	5.33	11.03	9.51	5.06	10.69	10.18	11.02	14.02	8.17	9.28	12.65	11.1	5.03
Il22ra2	NM_178258.5	5.98	6.42	2.17	11.62	9.01	12.51	7.32	4.8	9.27	14.94	5.64	9.33	9.19	8.45	5.78	9.72	5.09	3.67	11.86	8.17	11.13	8.43	6.66	13.83
Il23a	NM_031252.1	6.72	5.61	8.67	9.68	5.41	13.41	11.9	14.41	16.48	8.3	11.29	14.66	14.71	11.62	13.72	18.47	5.94	8.27	8.62	8.17	12.06	10.54	11.1	8.8
Il23r	NM_144548.1	11.95	17.65	13.01	13.56	9.91	16.09	14.65	9.61	14.42	9.96	13.54	16	14.71	25.35	15.17	20.41	12.72	11.02	10.78	14.31	15.77	29.52	13.32	6.29
Il3	NM_010556.4	15.69	22.46	27.1	20.34	17.12	31.29	23.8	17.3	14.42	28.22	24.83	18.66	9.19	14.79	14.44	20.41	16.96	14.7	16.17	17.37	14.85	18.98	13.32	17.61
Il4	NM_021283.1	5.98	9.63	7.59	9.68	8.11	10.73	7.32	8.65	8.24	13.28	11.29	10.67	5.52	10.56	10.11	8.75	13.57	14.7	9.7	2.04	11.13	12.65	8.88	3.77
Il5	NM_010558.1	6.72	5.61	9.75	2.91	6.31	10.73	6.41	10.57	6.18	13.28	7.9	9.33	7.36	10.56	5.78	9.72	2.54	8.27	10.78	8.17	7.42	14.76	8.88	5.03
Il6	NM_031168.1	90.41	85.83	96.46	74.57	100.92	101.91	80.57	48.04	42.22	58.09	65.47	67.99	99.3	72.88	56.34	89.41	89.88	83.6	106.73	120.58	125.26	90.67	102.11	88.04
Il6ra	NM_010559.2	3421.26	3623.22	3805.46	3826.49	4292	4348.9	3530.35	3057.41	2908.18	3883.81	3626.63	4619.32	2372.09	2367.98	1890.12	3092.52	2988.25	3082.28	3265.62	2875.52	3803.29	3709.1	3298.73	3615.89
Il7	NM_008371.2	8.22	8.02	6.5	7.75	5.41	12.51	6.41	5.77	15.45	11.62	5.64	16	9.19	7.39	7.22	7.78	7.63	6.43	8.62	8.17	9.28	21.09	9.99	5.03
Il9	NM_008373.1	6.72	6.42	6.5	5.81	4.51	5.36	11.9	3.84	8.24	14.94	4.51	12	9.19	10.56	17.33	8.75	9.33	10.11	8.62	15.33	5.57	8.43	13.32	8.8
Irf1	NM_008390.1	1948.6	1899.44	2123.3	1721.97	1784.2	1542.9	3491.9	3123.7	2965.85	2708.71	2812.81	3244.85	4837.95	5354.88	4883.83	3487.11	3557.24	3004.19	3828.4	4186.57	2749.24	2108.64	3621.72	2228.65
Irf3	NM_016849.3	32.13	47.33	46.61	38.74	55.87	44.7	25.64	37.47	41.19	23.24	33.86	39.99	40.45	44.36	23.11	30.13	25.44	33.99	42.05	38.83	29.69	40.06	28.86	33.96
Irf5	NM_012057.3	2969.97	3417.07	3136.71	3194.07	3441.35	3633.77	3472.67	3226.52	3287.15	3342.73	3192.07	3927.42	2213.95	2823.19	2088.01	3395.75	3245.18	3016.13	2877.5	3005.3	3311.53	2949.99	3325.37	3438.56
Irf7	NM_016850.2	50.06	68.98	61.78	65.86	87.41	64.36	823.08	1122.27	1122.49	926.14	986.52	778.55	568.2	498.52	818.31	305.17	322.23	307.77	177.89	447.58	153.1	120.19	218.66	103.13
Itgb2	NM_008404.4	4058.59	4202.36	4176.14	3935.93	4388.42	4277.39	5167.35	5345.18	6005.85	5415.76	5433.74	5521.85	4278.95	4745.46	3718.12	4354.03	5089.52	4202.19	4367.45	4709.77	4295.06	4577.86	4627.32	4400.7
Jun	NM_010591.2	49730.4	61396.6	53526.8	52249.9	53993.8	55638.3	36977.1	28344.9	24038.8	33259.7	29226.4	35268.1	24627.4	33970.2	21047.7	37282.3	34268.2	37514.7	43060	36665.5	47473.9	46485	42922.3	45816.8
Keap1	NM_016679.4	189.03	200.53	198.35	205.32	218.07	212.75	272.83	298.82	259.51	268.88	231.39	246.63	207.79	207.01	172.62	214.79	225.56	218.65	215.62	235.03	226.4	185.56	198.68	191.17
Kng1	NM_023125.3	16.44	19.25	15.17	17.43	23.43	16.98	16.48	9.61	20.6	13.28	11.29	18.66	14.71	19.01	26	28.18	11.02	12.86	12.94	21.46	12.99	8.43	19.98	20.12
Limk1	NM_010717.2	446.8	511.76	493.16	537.51	638.89	592.67	466.01	553.45	648.78	637.34	523.73	687.9	584.75	515.42	379.9	556.89	595.28	516.32	485.15	509.91	547.44	535.6	554.97	581.06
Lta	NM_010735.1	7.47	10.43	14.09	12.59	11.71	17.88	14.65	20.18	20.6	19.92	16.93	18.66	7.36	26.4	13.72	13.61	13.57	12.86	8.62	8.17	14.85	10.54	12.21	11.32
Ltb	NM_008518.2	127.76	137.16	120.31	133.65	148.68	148.39	116.27	58.61	57.67	114.52	79.01	103.98	132.4	116.18	155.28	159.39	98.36	183.74	129.37	152.26	151.24	134.95	134.3	120.74
Ltb4r1	NM_008519.2	23.91	20.05	55.28	24.21	26.13	33.07	59.51	39.39	44.28	46.47	54.18	38.66	44.13	39.08	85.23	59.28	82.25	34.91	80.86	31.68	23.2	31.63	37.74	18.87
Ltb4r2	NM_020490.2	18.68	17.65	26.01	16.46	10.81	25.03	18.31	21.14	23.69	19.92	12.42	18.66	14.71	25.35	16.61	16.52	23.74	33.07	28.03	22.48	17.63	14.76	14.43	16.35
Ly96	NM_016923.1	832.34	899.99	808.57	956.87	943.47	861.74	679.34	617.82	487.1	863.07	804.79	726.56	437.64	571.4	486.79	642.41	582.56	738.64	796.73	776.62	903.73	896.17	802.48	813.73
Maff	NM_010755.3	180.81	186.09	236.28	153.99	182.02	117.1	223.39	192.17	279.08	131.12	186.24	179.97	463.38	327.42	124.23	224.5	367.17	124.94	250.12	270.79	282.07	181.34	328.54	266.63
Mafg	XM_001002362.1	458.01	474.06	556.02	436.79	531.66	464.84	382.7	331.49	547.86	353.53	358.94	469.26	468.9	332.7	233.29	517.04	595.28	360.14	493.78	427.14	442.59	394.32	435.09	389.89
Mafk	NM_010757.2	229.38	279.94	282.89	356.4	471.28	352.2	263.68	296.9	306.88	476.35	439.08	393.28	246.4	287.28	168.28	476.22	457.9	242.54	251.2	273.86	292.28	440.71	517.23	345.87
Map2k1	NM_008927.3	2728.64	2955.05	2893.93	2831.86	2922.31	2730.02	1996.81	2151.33	1754.8	2018.25	1995.61	1927.72	1631.04	1986.69	1585.33	2342.23	2115.69	2263.71	2464.58	2173.5	2784.5	2696.95	2464.06	2455.03
Map2k4	NM_009157.4	510.31	696.25	545.19	529.76	602.84	480.03	451.36	512.13	476.8	541.08	485.36	361.28	362.25	466.84	348.85	522.87	470.62	459.36	596.2	544.65	580.84	508.18	576.06	455.29
Map2k6	NM_011943.2	242.83	309.62	329.5	319.6	272.14	320.92	233.46	202.74	206.99	245.64	237.03	273.29	136.07	223.91	137.95	248.8	222.17	248.05	215.62	234.01	273.72	250.93	279.7	298.08
Map3k1	NM_011945.2	854.76	895.18	926.71	847.43	940.76	884.98	795.61	925.29	861.95	826.55	870.26	973.19	735.53	761.51	541.68	849.42	870.02	753.34	796.73	807.27	806.31	820.26	809.14	846.43
Map3k5(Ask1)	NM_008580.4	966.08	1127.8	1151.07	1056.62	1140.81	1077.17	1008.93	1110.74	1193.55	1042.32	1149.05	1197.16	772.31	777.36	614.63	905.79	1025.2	889.31	973.54	960.55	973.32	1014.26	971.19	949.56
Map3k7	NM_172688.2	1168.56	1325.92	1274.63	1242.57	1234.52	1065.55	1005.27	984.87	958.75	1065.56	975.23	942.53	691.4	918.88	772.8	1055.46	920.05	983.02	1114.77	1095.44	1226.63	1159.75	1165.43	1064.02
Map3k9	NM_177395.4	16.44	18.45	15.17	21.31	18.92	16.98	15.56	13.45	24.72	11.62	14.67	25.33	20.23	13.73	15.89	25.27	22.05	11.94	16.17	19.42	12.06	10.54	23.31	8.8
Mapk1(ERK2)	NM_001038663.1	449.05	432.35	494.24	486.18	472.18	443.38	385.45	358.39	376.91	429.87	425.53	465.26	316.28	318.97	307.68	364.46	357	373.92	368.72	371.96	347.95	360.58	407.35	394.92
Mapk14(Crk1)	NM_011951.2	1809.63	1896.24	1836.07	2023.17	2036.52	2026.51	1788.98	1664.18	1699.19	2104.56	1765.34	2041.03	1215.46	1508.24	1149.09	1728.98	1644.21	1831.91	1850.05	1674.83	1758.29	1830.3	1849.15	1840.02
Mapk3(ERK1)	NM_011952.2	1817.85	1898.64	1740.69	1858.53	1992.36	1866.5	1825.6	1663.22	1779.51	2056.43	1695.36	1971.71	1590.59	1543.09	1112.98	1725.09	1800.24	1673.89	1789.68	1659.51	1814.89	1918.86	1688.21	1890.32
Mapk8(JNK1)	NM_016700.3	643.31	816.57	802.06	764.14	811.9	754.47	557.57	495.8	528.29	615.77	583.56	606.58	410.06	490.07	373.4	617.14	506.24	551.23	636.09	546.7	633.73	567.22	657.08	637.65
Mapkapk2	NM_008551.1	752.39	778.87	841.08	760.26	721.79	652.56	1018.09	1065.58	1130.73	887.97	928.95	967.86	805.41	865.02	741.75	907.74	1017.56	752.42	854.95	969.75	959.41	828.7	1122.14	899.26
Mapkapk5	XM_990515.1	17.18	18.45	19.51	21.31	18.02	25.92	21.97	18.26	19.57	23.24	21.45	10.67	22.07	25.35	12.28	16.52	17.81	17.46	32.34	23.5	20.41	44.28	16.65	16.35
Masp1	NM_008555.2	22.41	16.84	34.68	35.83	25.23	25.03	23.8	27.86	23.69	19.92	19.19	28	11.03	11.62	13.72	18.47	16.11	18.37	16.17	12.26	20.41	21.09	13.32	23.9
Masp2	NM_010767.3	15.69	26.47	15.17	13.56	23.43	23.24	11.9	8.65	16.48	8.3	12.42	17.33	7.36	27.46	15.17	24.3	21.2	11.94	17.25	13.28	14.85	16.87	22.2	16.35
Max	NM_008558.1	245.07	259.89	268.8	253.74	286.55	260.13	343.33	287.29	341.9	348.55	288.96	355.95	264.79	280.95	249.18	289.62	297.64	243.46	292.17	290.21	243.1	316.3	285.25	246.51
Mbl2	NM_010776.1	8.22	12.83	7.59	14.53	12.62	11.62	14.65	12.49	18.54	8.3	11.29	6.67	9.19	7.39	14.44	15.55	8.48	11.94	10.78	13.28	6.5	4.22	11.1	12.58
Mef2a	XM_976032.1	3555	4324.28	4258.52	3879.76	4668.67	3650.76	2878.48	2863.32	2520.97	2693.77	2694.29	2802.25	1831.47	1819.81	1625.78	2818.45	2837.31	2271.97	3175.06	2708.96	2636.97	2777.08	2751.53	2090.3
Mef2b	NM_001045484.1	7.47	11.23	24.93	13.56	13.52	10.73	16.48	9.61	16.48	11.62	11.29	18.66	11.03	15.84	12.28	19.44	9.33	15.62	19.41	11.24	13.92	8.43	11.1	12.58
Mef2c_Mm	NM_025282.2	5049.33	5478.55	5348.89	4976.09	5135.44	5103.37	4597.88	3897.18	3654.79	4157.67	4031.85	4745.97	3342.99	3936.42	2550.25	4215.05	4159.3	4130.53	4498.98	3888.19	4864.76	4902.59	4405.33	4931.45
Mef2d	NM_133665.3	325.02	373.79	345.75	347.69	348.73	350.42	296.64	312.27	340.87	321.99	305.89	335.95	246.4	283.06	206.56	305.17	299.33	279.29	311.58	294.3	371.14	390.1	408.46	348.38
Mknk1	NM_021461.4	2264.65	2404.79	2249.03	2250.77	2341.99	2372.46	2248.58	2073.5	2161.57	2124.48	2228.13	2394.31	1557.49	1805.03	1211.93	2019.57	1970.68	1941.24	2058.13	1969.13	2145.21	2110.75	2065.59	2085.27
Mmp3	NM_010809.1	6.72	12.83	9.75	11.62	9.01	9.83	14.65	10.57	10.3	14.94	13.54	8	12.87	16.9	43.33	21.38	16.11	17.46	10.78	19.42	7.42	8.43	14.43	10.06
Mmp9	NM_013599.2	39.6	25.67	72.62	42.61	27.93	25.03	159.31	89.36	73.12	92.95	117.39	65.32	80.91	72.88	43.33	152.59	186.55	37.67	98.11	61.31	26.91	63.26	42.18	25.15
Mrc1	NM_008625.1	1421.85	513.36	701.26	1383	933.55	1051.25	401.01	309.39	275.99	1007.47	923.31	635.91	220.66	363.33	439.13	927.17	725.01	1006.91	678.14	494.58	660.64	932.02	724.79	870.33
Mx1	NM_010846.1	260.76	316.84	287.23	327.35	353.24	319.13	769.98	899.35	961.84	781.74	731.42	863.87	673.01	643.22	754.75	647.27	607.99	620.13	442.03	574.29	318.26	320.51	557.19	262.86
Mx2	NM_013606.1	162.13	188.5	141.99	149.15	163.1	160.91	367.13	510.21	512.85	459.75	414.25	530.59	272.15	290.45	219.56	263.38	256.09	271.94	192.98	263.64	169.8	162.37	226.43	142.12
Myc	NM_010849.4	1222.36	1403.73	1544.51	1180.59	1497.65	1348.92	1376.98	2264.71	2115.23	1392.53	2024.95	1754.41	1393.83	1474.44	1042.92	1216.79	1713.75	942.6	1087.82	1152.66	1668.29	1279.95	1115.48	1281.6
Myd88	NM_010851.2	956.37	1021.91	994.99	957.83	1042.59	982.41	848.71	1150.13	1043.2	937.76	1107.29	857.21	798.05	1015	850.81	796.94	820.84	830.52	1014.51	902.31	1024.36	1041.67	973.41	958.37
Myl2	NM_010861.3	221.16	224.6	179.92	174.33	187.43	160.01	104.37	101.85	74.15	101.24	95.94	103.98	101.14	140.47	89.56	182.71	145	136.89	214.55	117.51	191.14	141.28	124.31	169.79
Nfatc3	NM_010901.2	389.27	421.92	461.73	462.94	453.26	424.61	358.89	316.12	295.56	356.85	327.33	333.28	239.05	295.73	269.4	364.46	248.46	358.3	355.78	338.24	384.13	421.73	386.26	367.25
Nfe2l2	NM_010902.3	2942.33	2825.9	3076.02	3144.68	2854.73	2568.22	3518.45	3448.47	3354.09	2846.47	3111.93	2908.9	2247.05	2661.6	1961.62	2391.8	2353.97	2311.48	2894.75	3096.25	3079.56	2642.13	2878.06	2946.79
Nfkb1	NM_008689.2	2182.46	2654.25	2404.02	2523.88	2621.34	2481.51	1990.4	1922.65	2117.29	2165.97	1958.36	2265	1932.61	2000.42	1359.27	2137.17	2247.97	1951.34	2106.64	2000.81	2371.61	2332.16	2256.5	2294.05
Nlrp3	NM_145827.3	2127.17	3282.32	3163.81	2120.99	2885.36	2318.82	3012.15	3422.53	3939.02	2482.98	2820.71	2594.28	2835.47	2504.23	1253.82	2494.82	3468.2	1785.06	2233.86	2540.35	3003.48	2553.57	3406.39	2769.46
Nod1	NM_172729.2	192.77	207.75	210.27	189.82	191.04	168.06	308.54	339.18	371.76	268.88	291.21	322.62	373.28	310.52	289.62	282.82	329.01	272.86	251.2	311.67	233.82	204.54	288.58	172.31
Nod2	NM_145857.2	53.8	56.15	57.45	50.36	57.67	45.59	92.47	111.46	105.04	89.63	101.59	97.32	97.46	62.32	57.78	63.17	76.32	71.66	53.91	80.73	57.53	63.26	44.4	47.79
Nos2	NM_010927.3	14.94	20.86	23.85	26.15	34.24	29.5	21.06	28.83	32.95	41.49	27.09	41.33	44.13	38.02	50.56	28.18	22.9	24.81	20.48	22.48	29.69	50.61	24.42	26.41
Nox1	NM_172203.1	8.22	9.63	14.09	12.59	9.01	16.09	17.4	9.61	8.24	14.94	12.42	10.67	9.19	19.01	17.33	14.58	15.26	8.27	9.7	7.15	12.06	18.98	12.21	6.29
Nr3c1 (GR)	NM_008173.3	2511.96	2708.79	2593.7	2470.61	2588	2343.85	2084.7	1887.1	1603.41	1845.64	1837.58	1678.42	1465.54	1703.63	1286.32	2097.32	1858.75	2045.97	2279.14	1954.82	2373.46	2108.64	2204.33	2071.43
Oas1a	NM_145211.2	167.36	186.09	150.66	189.82	200.05	250.3	1734.96	2124.43	2335.61	1915.35	1903.05	2011.7	1042.61	961.13	1071.81	781.39	791.16	655.04	465.75	1116.9	351.66	390.1	722.57	294.3
Oas2	NM_145227.2	31.38	29.68	27.1	54.24	40.55	50.06	331.43	641.84	777.51	366.8	435.69	419.94	228.01	181.66	209.45	145.78	145.85	92.79	86.25	325.97	72.37	54.82	112.1	49.05
Oasl1	NM_145209.2	19.43	17.65	23.85	49.39	45.06	49.17	203.25	437.18	390.3	575.93	673.86	479.93	150.78	202.79	327.9	223.53	154.33	136.89	66.84	168.61	67.73	84.35	138.74	62.89
Pdgfa	NM_008808.3	419.16	498.12	467.15	412.58	467.68	404.05	487.07	323.8	358.37	386.72	340.88	455.93	316.28	411.91	223.9	365.43	353.6	344.52	430.17	495.6	496.4	402.75	473.94	407.5
Pik3c2g	NM_011084.2	8.97	8.82	10.84	13.56	2.7	16.09	9.16	8.65	12.36	6.64	7.9	6.67	14.71	13.73	11.56	9.72	11.02	11.02	16.17	10.22	12.99	8.43	9.99	8.8
Pla2g4a	NM_008869.2	653.77	731.54	771.71	632.42	734.41	633.79	697.65	715.83	626.12	552.7	618.55	582.58	502	618.93	500.52	645.33	630.89	575.11	611.29	630.49	672.7	672.66	583.83	623.82
Plcb1	NM_019677.1	8.22	6.42	7.59	6.78	9.01	8.94	10.99	13.45	5.15	9.96	9.03	5.33	7.36	7.39	12.28	12.63	13.57	9.19	12.94	6.13	11.13	4.22	9.99	5.03
Ppp1r12b	NM_001081307.1	77.71	60.96	80.21	71.67	84.7	60.79	57.68	78.79	73.12	63.07	63.21	62.66	62.52	58.09	40.45	64.14	53.42	47.77	57.14	58.25	97.43	82.24	56.61	46.53
Prkca	NM_011101.3	725.5	796.52	777.13	727.33	747.92	799.16	537.43	394.91	376.91	572.61	456.01	507.92	321.79	569.29	320.68	642.41	533.37	603.59	613.45	579.4	602.18	752.79	559.41	671.61
Prkcb	NM_008855.2	1087.12	1220.04	1142.4	1243.54	1256.15	1220.2	1062.95	1222.19	1411.87	1463.9	1421.08	1469.12	1114.33	1038.23	964.92	1162.37	1096.43	1185.14	1260.32	1338.64	1146.83	1159.75	1286.41	1099.23
Ptger1	NM_013641.2	3.74	12.03	6.5	10.65	8.11	7.15	7.32	8.65	10.3	6.64	5.64	14.66	5.52	10.56	6.5	13.61	14.42	10.11	4.31	8.17	4.64	21.09	11.1	6.29
Ptger2	NM_008964.4	12.7	9.63	11.92	18.4	17.12	12.51	17.4	23.06	29.86	21.58	21.45	20	16.55	15.84	33.22	20.41	12.72	14.7	20.48	22.48	18.56	12.65	18.87	8.8
Ptger3	NM_011196.2	110.58	133.96	124.64	102.66	114.44	118	49.44	49.96	29.86	53.11	48.54	47.99	31.26	67.6	32.5	80.67	72.08	66.15	93.8	49.05	88.15	86.45	72.15	100.62
Ptger4	NM_008965.1	118.05	64.97	118.14	113.31	82.9	74.2	150.15	198.89	222.44	161	195.27	111.98	152.62	129.91	151.67	140.92	140.76	106.57	138	237.07	159.59	97	185.36	129.54
Ptgfr	NM_008966.3	14.2	12.83	10.84	18.4	15.32	15.2	15.56	12.49	23.69	21.58	19.19	16	14.71	25.35	25.28	24.3	10.18	19.29	18.33	23.5	15.77	8.43	9.99	8.8
Ptgir	NM_008967.3	11.95	16.04	13.01	16.46	16.22	14.3	19.23	27.86	21.63	14.94	18.06	21.33	20.23	15.84	17.33	15.55	24.59	19.29	33.42	19.42	12.99	23.2	24.42	12.58
Ptgs1	NM_008969.3	4449.36	4909.84	4545.74	4045.37	4333.45	4411.48	4392.8	4373.76	3785.58	3976.76	3516.01	4214.04	3651.91	4079	2766.2	4153.82	3911.69	4112.15	4207.89	3709.36	4271.86	4073.9	3636.15	4442.2
Ptgs2 (COX2)	NM_011198.3	149.43	53.74	130.06	138.49	76.59	69.73	188.6	138.36	167.86	154.36	187.37	114.65	216.98	221.8	266.51	254.63	189.1	133.21	224.25	396.48	228.25	118.08	330.76	192.43
Ptk2	NM_007982.2	42.59	65.77	54.19	61.01	72.09	84.92	56.76	63.42	47.37	43.15	53.05	54.66	88.26	64.43	47.67	67.06	58.51	51.45	59.3	50.07	64.95	61.15	61.05	69.17
Rac1	NM_009007.2	6251.52	6744.31	6288.6	6421.07	6449.26	6264.57	5097.77	4835.93	4522.92	5375.92	5071.41	5067.25	4065.65	4572.24	4121.14	5172.35	4780.86	5441.53	5678.45	5160.41	6401.29	6068.67	5563	6296.05
Raf1	NM_029780.3	921.25	1068.44	978.73	1049.84	1056.1	967.22	963.16	959.88	867.1	936.1	935.72	1035.85	621.52	844.95	717.91	935.92	893.76	884.72	927.18	866.54	880.54	932.02	927.91	921.89
Rapgef2	NM_001099624.2	856.25	1059.61	1019.92	992.7	1065.12	1062.87	1021.75	950.28	979.35	1123.65	1003.45	1053.18	711.63	859.74	749.69	1040.88	834.4	935.25	1017.74	1043.32	1095.8	927.8	1047.78	855.24
Rela	NM_009045.4	1244.77	1293.84	1359.17	1286.15	1310.22	1224.67	1181.06	1020.42	1199.73	1103.73	1055.37	1273.15	1075.71	1139.63	621.85	1105.03	1151.54	956.38	1129.87	1125.07	1261.89	1360.07	1355.23	1409.88
Relb	NM_009046.2	794.98	761.22	770.63	725.4	751.53	643.62	891.74	872.45	1034.96	715.35	801.4	934.53	958.03	859.74	471.63	825.13	981.95	718.43	878.67	977.92	866.62	854	1042.23	972.2
Retnla	NM_020509.3	20.92	11.23	24.93	24.21	18.92	11.62	14.65	22.1	17.51	21.58	16.93	13.33	31.26	20.07	25.28	13.61	33.07	22.97	26.95	23.5	21.34	29.52	17.76	22.64
Rhoa	NM_016802.4	4519.59	4747.01	4735.42	4874.4	5146.26	4736.86	4486.18	4407.39	4378.75	5075.51	4956.28	4557.99	3850.5	4004.01	3329.56	4439.55	4116.9	4123.18	4214.36	4199.86	4758.98	5121.89	4423.09	4570.49
Ripk1	NM_009068.3	361.63	417.91	428.13	439.69	392.89	375.45	461.44	387.22	402.66	426.56	469.55	390.61	273.99	386.57	292.51	372.23	351.06	353.7	416.15	414.88	385.06	444.92	426.22	396.18
Ripk2	NM_138952.3	315.3	335.29	333.83	309.92	337.02	295.89	340.58	367.04	307.91	303.73	316.05	309.29	222.5	253.49	211.62	289.62	284.92	272.86	307.26	347.43	293.2	274.12	358.51	290.53
Rock2	NM_009072.2	557.38	672.99	660.08	595.62	664.12	585.52	531.93	406.44	423.25	489.63	450.37	487.93	365.93	441.49	342.34	525.79	461.3	481.4	564.93	487.43	575.27	493.42	576.06	518.17
Rps6ka5	NM_153587.2	360.13	391.44	391.28	447.44	433.44	369.19	422.07	422.77	368.67	492.95	439.08	551.92	294.21	373.89	241.23	349.88	384.98	377.59	377.34	388.31	344.24	352.14	356.29	358.44
Shc1	NM_011368.4	645.55	719.51	720.77	640.17	690.25	617.7	812.09	713.91	674.53	753.53	709.98	738.56	582.91	533.38	475.96	621.03	608.84	602.67	678.14	670.34	737.65	590.42	655.97	604.95
Smad7	NM_001042660.1	1376.28	1615.49	1448.05	1346.2	1382.31	1123.65	1503.33	1107.85	1260.49	1301.24	1006.83	1005.18	1173.17	1236.8	826.25	1376.18	1340.64	1253.12	1569.74	1559.36	1681.28	1357.97	1879.12	1316.81
Stat1	NM_009283.3	824.87	815.77	786.89	881.32	912.83	834.02	3989.96	3536.87	3908.13	4331.94	3852.38	4202.05	3935.09	4261.73	3886.41	3114.88	2998.42	3022.56	2690.98	4668.89	1759.22	1233.56	2811.47	1047.67
Stat2	NM_019963.1	221.91	264.7	248.21	284.74	313.59	299.46	1361.42	1344.22	1671.38	1251.45	1351.1	1721.08	1040.78	938.95	919.42	740.57	732.65	589.81	499.17	798.08	360.01	305.75	572.73	305.62
Stat3	NM_213659.2	1497.32	1447.04	1482.73	1473.07	1522.88	1567.93	1662.63	1907.28	1832.03	1585.06	1778.89	1739.74	1678.85	1801.86	1504.44	1639.56	1519.56	1630.71	1744.39	1669.72	1721.18	1611	1765.91	1560.81
Tbxa2r	NM_001277265.1	8.22	10.43	13.01	11.62	10.81	18.77	5.49	7.69	16.48	18.26	16.93	17.33	29.42	13.73	21.67	15.55	10.18	10.11	7.55	8.17	5.57	12.65	9.99	10.06
Tcf4	NM_013685.1	1791.7	2027.79	2166.65	2177.16	2061.75	1881.69	1688.27	1537.35	1580.76	1727.8	1698.75	1773.07	1119.85	1346.64	1027.03	1715.37	1528.04	1596.72	1791.83	1619.65	1924.38	1798.67	1927.96	1531.88
Tgfb1	NM_011577.1	5331.76	5719.99	5513.64	5672.43	5988.8	6238.65	4802.05	3963.48	3781.46	4712.03	4444.97	5457.86	3661.1	3881.5	2850.71	4406.51	4424.71	4705.64	5108.12	4376.64	5599.62	5674.36	4986.94	5492.38
Tgfb2	NM_009367.1	7.47	12.03	11.92	9.68	12.62	6.26	3.66	15.37	11.33	11.62	6.77	2.67	18.39	13.73	5.78	5.83	11.02	6.43	8.62	11.24	7.42	6.33	13.32	5.03
Tgfb3	NM_009368.2	8.22	4.81	9.75	3.87	10.81	12.51	8.24	9.61	9.27	4.98	12.42	8	9.19	14.79	21.67	11.66	12.72	10.11	9.7	3.07	7.42	6.33	6.66	6.29
Tgfbr1	NM_009370.2	23963	27905.3	26448.5	25489.6	28541	24590.8	19208.2	16162.4	15015.6	19873.8	17546.2	17628.1	13943.8	16934.9	11475.8	19132.4	18176.2	20273.2	22353.7	18957.6	25172.8	21948.9	21618.2	22226.1
Tlr1	NM_030682.1	874.18	918.44	748.95	957.83	965.99	967.22	1253.38	1189.53	1179.13	1251.45	1152.44	1155.83	783.34	956.91	803.86	977.71	825.92	883.8	980.01	1093.39	803.53	896.17	833.56	791.09
Tlr2	NM_011905.2	989.99	826.19	1004.75	975.27	888.5	675.8	1632.42	2185.92	2082.27	1351.04	1680.69	1362.47	1412.22	1592.73	1118.76	1213.88	1432.22	969.24	1351.96	1813.81	1266.53	1054.32	1517.28	1163.37
Tlr3	NM_126166.2	406.46	394.65	316.49	307.98	441.55	435.34	466.93	480.42	538.59	478.01	472.94	615.91	323.63	434.09	351.73	388.75	440.1	408.83	391.36	402.61	411.97	339.49	369.61	347.13
Tlr4	NM_021297.2	1504.04	1754.26	1670.24	1751.99	1682.38	1763.7	1505.16	1563.29	1330.51	1586.72	1494.45	1349.13	969.06	1438.53	1153.43	1398.54	1163.42	1645.41	1641.97	1561.41	1674.78	1549.85	1529.49	1564.58
Tlr5	NM_016928.2	212.19	186.09	168	155.93	207.26	193.98	75.07	75.91	69	64.73	77.88	71.99	84.59	89.78	79.45	111.77	156.87	107.49	131.53	70.51	149.39	160.26	122.09	147.15
Tlr6	NM_011604.3	752.39	685.02	693.68	685.69	688.45	607.86	649.12	592.84	520.05	692.12	610.65	606.58	432.12	543.94	426.85	539.39	491.82	595.33	646.87	666.25	718.16	649.46	611.57	642.69
Tlr7	NM_133211.3	2886.29	2884.46	3314.47	3129.18	3043.06	2965.12	3035.96	3402.35	3231.54	3278	3405.4	3087.54	1735.85	2163.08	1924.79	2253.79	2196.24	2482.36	2420.37	2380.94	2875.43	2821.36	2567.28	2612.25
Tlr8	NM_133212.2	127.02	60.16	79.12	133.65	97.32	107.27	94.3	86.48	71.06	152.7	190.76	102.65	57	65.48	162.51	165.22	123.8	139.64	79.78	110.36	88.15	107.54	101	77.98
Tlr9	NM_031178.2	1570.54	1618.7	1545.6	1569.92	1784.2	1807.5	1605.87	1386.5	1354.2	2109.54	1693.11	2089.02	1300.05	1388.89	1077.59	1625.96	1531.43	1649.09	1670	1715.71	1599.63	1815.54	1710.41	1845.05
Tnf	NM_013693.1	629.11	755.61	812.9	598.53	793.88	627.53	2362.11	2438.62	3594.03	1810.79	2140.08	2118.35	2673.65	2675.33	2038.18	1553.07	2010.54	906.77	1486.72	1723.88	1483.65	1014.26	1888	1533.14
Tnfaip3	NM_009397.2	10467.8	8847.5	11765.4	10272.8	8746.2	7628.69	8934.83	9894.77	10796.5	7883.8	9615.71	9226.64	6400.96	7824.25	5574.3	8404.82	8182.92	7155.85	9173.7	9923.31	11591.7	9737.71	11452.3	13387
Tnfsf14	NM_019418.2	17.18	16.84	16.26	15.5	12.62	16.98	22.89	26.9	37.07	19.92	38.38	21.33	18.39	21.12	47.67	27.21	21.2	19.29	22.64	28.61	14.85	18.98	32.19	7.55
Tollip	NM_023764.3	872.69	938.49	889.86	832.9	884.89	871.57	903.65	800.38	765.15	891.28	795.76	813.21	564.52	670.68	548.91	751.26	696.18	729.46	799.96	768.44	791.46	832.91	833.56	876.62
Tradd	NM_001033161.2	41.84	50.53	45.52	41.64	45.96	39.33	48.52	50.92	53.55	56.43	58.69	32	36.78	47.53	38.28	45.68	49.18	42.26	46.36	59.27	42.68	61.15	37.74	36.47
Traf2	NM_009422.2	196.5	222.19	199.43	209.19	211.76	200.24	241.7	216.19	161.68	192.53	212.2	222.63	147.11	172.16	137.23	182.71	151.79	192.01	191.9	221.74	201.35	204.54	186.47	235.19
Trem2	NM_031254.2	8175.46	8490.55	7272.76	7948.38	8167.69	8341.14	6536.09	5046.35	4508.51	7248.12	5798.32	7133.61	5433.73	6189.27	3830.79	6759.43	6556.51	7297.33	8161.35	7075.38	8089.07	8356.55	7088.05	8974.96
Tslp	NM_021367.1	47.07	30.48	41.19	45.52	43.25	56.32	36.62	19.22	35.01	43.15	32.73	25.33	20.23	22.18	28.89	55.4	26.29	50.53	29.11	29.63	28.76	42.17	34.41	55.34
Twist2	NM_007855.2	11.21	5.61	14.09	19.37	7.21	15.2	11.9	7.69	16.48	14.94	10.16	10.67	5.52	11.62	17.33	7.78	7.63	11.02	11.86	15.33	12.99	12.65	18.87	11.32
Tyrobp	NM_011662.2	20193.6	19531.1	18084.3	18704.4	18142.1	16397.1	19325.4	19693.5	18349.1	20144.4	18584.7	16656.2	13967.7	17580.3	12731.8	18487.1	18836.8	16963.1	20657.8	20713.2	20722.8	17662	19275.1	18717.1
Cltc	NM_001003908.1	14604.8	16529.5	16173.5	16707.4	16840	16156.6	12131.9	10738.4	10820.2	13726.1	12382.2	13975.3	10494.2	11455.4	8600.51	13684.1	12219.3	13158.7	14367	13156.5	14901.4	14657.2	15036.3	15222
Gapdh	NM_008084.1	2584.44	2558.8	2515.66	2624.6	2621.34	2539.62	2764.95	3040.11	3297.45	2609.12	2778.95	2698.27	2612.97	2707.01	3632.9	2698.91	2837.31	2736.84	2705	2885.74	2707.49	2758.1	2822.57	2748.08
Gusb	NM_010368.1	2415.58	2359.87	2251.19	2257.54	2377.14	2267.87	2362.11	2575.06	2391.22	2557.67	2409.85	2360.98	1962.03	2173.64	1814.28	2052.61	1937.61	2251.76	2140.06	2142.85	2160.98	2169.79	2116.65	2226.13
Hprt	NM_013556.2	410.94	385.82	404.28	389.33	341.52	430.87	286.57	306.51	278.05	350.21	337.49	318.62	288.7	311.58	278.79	338.21	324.77	369.32	343.92	302.47	354.44	373.23	348.52	397.43
Pgk1	NM_008828.2	200.24	190.1	182.09	197.57	200.05	188.62	193.18	209.46	215.23	139.42	189.63	154.64	229.85	214.41	243.4	214.79	218.78	191.09	215.62	227.88	214.34	198.21	216.44	187.4
Tubb5	NM_011655.4	756.88	775.66	842.17	745.74	792.08	750.89	1294.58	1052.12	1112.19	1269.71	1070.04	1294.48	1590.59	1261.09	1476.27	1031.17	1189.7	992.21	920.71	1012.67	857.34	875.09	838	818.76
NEG_A	ERCC_00096.1	7	10	10	8	12	19	12	14	12	12	15	8	19	17	15	8	12	8	10	15	15	10	8	4
NEG_B	ERCC_00041.1	6	11	11	8	10	18	7	11	10	11	7	4	4	12	16	11	7	10	9	11	11	3	8	6
NEG_C	ERCC_00019.1	15	13	9	17	19	14	19	16	23	14	12	8	14	18	20	16	20	13	26	23	25	11	12	8
NEG_D	ERCC_00076.1	8	12	6	8	7	7	10	6	12	3	5	5	4	6	10	3	11	4	6	11	7	7	5	6
NEG_E	ERCC_00098.1	18	9	11	8	12	28	13	18	11	12	16	10	9	16	13	17	14	8	6	12	20	11	11	10
NEG_F	ERCC_00126.1	17	16	12	13	13	22	12	14	23	15	19	13	11	17	14	18	15	10	16	22	12	19	12	12
NEG_G	ERCC_00144.1	5	7	4	8	6	4	5	9	4	4	13	7	4	5	6	8	9	4	12	7	7	1	6	6
NEG_H	ERCC_00154.1	5	21	5	12	10	9	5	8	4	6	7	5	7	10	5	5	8	4	6	4	9	3	5	3
POS_A	ERCC_00117.1	32476	26552	22536	25706	31628	26975	33234	39882	28152	29348	34467	22201	39315	38105	38509	25922	30932	30719	37164	37080	33753	37093	23582	23898
POS_B	ERCC_00112.1	12433	10129	8683	9543	11431	9513	12772	14253	10229	10595	12205	7802	14206	14427	14651	9852	11262	10664	13944	14821	12296	13704	8394	8645
POS_C	ERCC_00002.1	3773	3062	2613	2875	3729	3480	3827	4176	3069	3475	3983	2939	4462	4306	4438	3013	3583	3448	4064	4261	3848	4342	2606	2806
POS_D	ERCC_00092.1	825	685	567	640	798	669	818	881	689	754	886	591	855	892	985	625	777	747	886	874	778	937	613	607
POS_E	ERCC_00035.1	137	114	95	117	130	105	142	146	109	116	128	125	151	155	138	126	124	111	133	143	129	126	109	99
POS_F	ERCC_00034.1	49	53	51	39	66	69	72	82	55	62	54	51	74	80	74	54	67	56	89	59	75	62	51	38
